# Supplementary material for: Impaired liver function in Xenopus tropicalis exposed to benzo[a]pyrene: transcriptomic and metabolic evidence
Source: BMC Genomics. 2014 Aug 8;15(1):666. doi: 10.1186/1471-2164-15-666 (PMC4141109; doi:10.1186/1471-2164-15-666)
Supplement: Supplementary file 2 — Additional file 2: Table S1: List of all genes detected in mRNAseq. For each gene, Xenopus Ensembl ID and their human orthologs Ensembl ID are indicated together with their transcription level (fold) compared to the control at each time point, and with adjusted p value. (XLSX 1 MB) [file 12864_2014_6364_MOESM2_ESM.xlsx]

## Sheet: Ensembl gene list
Xenopus Ensembl ID	Gene description	Human Ensembl ID	Fold Change 6h	P-value 6h	Fold Change 12h	P-value 12h	Fold Change 18h	P-value 18h	Fold Change 24h	P-value 24h
ENSXETG00000000002	Ell Associated Factor 2	ENSG00000145088	0.838181	1	1.01917	1	1.56649	1	1.2574	1
ENSXETG00000000003	Vasoactive Intestinal Peptide Receptor 1	ENSG00000114812	0.832546	1	1.02624	1	1.38015	1	0.776399	1
ENSXETG00000000009	Adp-Ribosyltransferase 1	ENSG00000111339	0.485652	1	1.06813	1	2.35304	1	1.7469	1
ENSXETG00000000011	Uncharacterized Protein Loc549388	ENSG00000168890	0.715698	1	0.801097	1	0.695216	1	1.08141	1
ENSXETG00000000013	Nuclear Factor Of Kappa Light Polypeptide Gene Enhancer In B-Cells 2 (P49/P100)	ENSG00000077150	1.028	1	1.47737	1	1.10196	1	1.06406	1
ENSXETG00000000020	Membrane Bound O-Acyltransferase Domain Containing 1	ENSG00000172197	0.814642	1	1.15029	1	0.938572	1	0.764268	1
ENSXETG00000000021	E2F Transcription Factor 3	ENSG00000112242	0.634585	1	1.25389	1	1.15723	1	1.60715	1
ENSXETG00000000022	Cdk5 Regulatory Subunit Associated Protein 1-Like 1	ENSG00000145996	1.58704	1	0.969835	1	1.05268	1	0.898852	1
ENSXETG00000000029	Cdon Homolog	ENSG00000064309	0.932452	1	0.447925	0.786206	0.627477	1	1.02257	1
ENSXETG00000000035	Mdm4 P53 Binding Protein Homolog	ENSG00000198625	1.23287	1	0.77234	1	0.681333	1	1.39865	1
ENSXETG00000000036	Enoyl Coa Hydratase 1, Peroxisomal	ENSG00000104823	1.03918	1	1.2373	1	1.08371	1	0.890442	1
ENSXETG00000000037	Heterogeneous Nuclear Ribonucleoprotein L	ENSG00000104824	0.93285	1	1.02748	1	0.949308	1	1.0508	1
ENSXETG00000000038	Adp-Ribosylation Factor 6	ENSG00000165527	0.831822	1	0.905367	1	1.27513	1	0.980453	1
ENSXETG00000000039	Lectin, Galactoside-Binding, Soluble, 4	ENSG00000171747	0.323768	1	1.60219	1	0.29413	1	3.4938	1
ENSXETG00000000040	Actinin, Alpha 4	ENSG00000130402	0.878238	1	1.0551	1	0.982572	1	1.00602	1
ENSXETG00000000042	Dnaj (Hsp40) Homolog, Subfamily C, Member 28	ENSG00000177692	1.00044	1	0.767718	1	1.56353	1	0.989471	1
ENSXETG00000000043	Transmembrane Protein 50B	ENSG00000142188	0.899006	1	0.932559	1	1.03056	1	0.738237	1
ENSXETG00000000048	Phospholipase A2, Group Ivd (Cytosolic)	ENSG00000168970	0.343692	0.768522	2.18481	1	1.2909	1	0.967765	1
ENSXETG00000000049	Jumonji Domain Containing 7	ENSG00000243789	1.20049	1	0.76654	1	0.868645	1	1.06082	1
ENSXETG00000000050	Mitogen-Activated Protein Kinase Binding Protein 1	ENSG00000137802	0.607065	1	0.506909	1	1.62903	1	0.804632	1
ENSXETG00000000052	Tyro3 Protein Tyrosine Kinase	ENSG00000092445	0.685626	1	1.60904	1	0.88239	1	0.980715	1
ENSXETG00000000054	Rna Polymerase Ii Associated Protein 1	ENSG00000103932	1.03606	1	0.967599	1	1.12704	1	1.2823	1
ENSXETG00000000055	Tyrosine-Protein Kinase Receptor	ENSG00000171094	0.157509	0.0668948	2.39057	0.89943	1.08364	1	1.09609	1
ENSXETG00000000056	Synaptosomal-Associated Protein, 23Kda	ENSG00000092531	1.32015	1	1.16071	1	1.06223	1	0.763392	1
ENSXETG00000000057	Acyl-Coa Thioesterase 2	ENSG00000119673	0.386469	0.115621	1.80787	0.937451	1.2055	1	0.911306	1
ENSXETG00000000060	Leucine Rich Repeat Containing 57	ENSG00000180979	0.88458	1	1.1836	1	0.74764	1	0.998228	1
ENSXETG00000000061	Dynein, Axonemal, Light Chain 1	ENSG00000119661	0.424945	1	0.492983	1	0.735325	1	0.854039	1
ENSXETG00000000062	Chromosome 14 Open Reading Frame 43	ENSG00000156030	0.882405	1	1.07567	1	1.01303	1	1.40615	1
ENSXETG00000000066	Chromosome 1 Open Reading Frame 159	ENSG00000131591	0.772362	1	1.03717	1	1.13595	1	1.1646	1
ENSXETG00000000067	Receptor-Interacting Serine-Threonine Kinase 4	ENSG00000183421	0.681979	1	1.40543	1	1.21854	1	0.568097	1
ENSXETG00000000068	Pr Domain Containing 15	ENSG00000141956	1.14398	1	0.787285	1	1.77647	1	0.998228	1
ENSXETG00000000070	Rad54-Like 2	ENSG00000164080	1.01207	1	0.884824	1	0.957292	1	0.88917	1
ENSXETG00000000071	Vpr (Hiv-1) Binding Protein	ENSG00000145041	1.14902	1	0.791083	1	1.05481	1	0.966088	1
ENSXETG00000000072	Rna Binding Motif Protein 15B	ENSG00000179837	1.29507	1	0.678406	1	1.43321	1	1.1646	1
ENSXETG00000000073	Mesencephalic Astrocyte-Derived Neurotrophic Factor	ENSG00000145050	0.374968	0.209078	1.22324	1	1.05009	1	0.462743	0.345832
ENSXETG00000000074	Dedicator Of Cytokinesis 3	ENSG00000088538	3.88522	1	→ 0	1	Inf	1	0.23292	1
ENSXETG00000000076	Mitogen-Activated Protein Kinase-Activated Protein Kinase 3	ENSG00000114738	1.4079	1	1.12178	1	0.970493	1	1.25444	1
ENSXETG00000000078	Cytokine Inducible Sh2-Containing Protein	ENSG00000114737	1.14023	1	0.821398	1	1.18447	1	1.67032	1
ENSXETG00000000079	Hemk Methyltransferase Family Member 1	ENSG00000114735	0.518029	1	0.56548	1	0.69207	1	0.674241	1
ENSXETG00000000081	Calcium Channel, Voltage-Dependent, Alpha 2/Delta Subunit 2	ENSG00000007402	0.176601	1	1.37331	1	0.470608	1	2.7174	1
ENSXETG00000000082	Transmembrane Protein 115	ENSG00000126062	1.45213	1	0.800783	1	1.23879	1	1.1701	1
ENSXETG00000000083	Nitrogen Permease Regulator-Like 2	ENSG00000114388	0.942642	1	0.686654	1	0.825703	1	1.19205	1
ENSXETG00000000087	Poly (Adp-Ribose) Polymerase Family, Member 3	ENSG00000041880	1.26313	1	0.66308	1	0.998259	1	1.22432	1
ENSXETG00000000088	Abhydrolase Domain Containing 14B	ENSG00000114779	1.05342	1	0.854503	1	1.16464	1	1.04219	1
ENSXETG00000000089	Aminoacylase 1, Gene 1	ENSG00000243989	0.973763	1	0.540065	0.869496	0.581866	1	1.43902	1
ENSXETG00000000091	Brca1 Associated Protein-1 (Ubiquitin Carboxy-Terminal Hydrolase)	ENSG00000163930	1.22478	1	0.636612	1	1.07271	1	0.981473	1
ENSXETG00000000101	Transmembrane Protein 37	ENSG00000171227	1.14626	1	0.984245	1	2.66555	0.164718	1.93011	0.611443
ENSXETG00000000104	Vanin 1	ENSG00000112299	0.482063	0.55545	1.6006	1	0.373671	0.194575	0.407696	0.189145
ENSXETG00000000108	Chromosome 6 Open Reading Frame 192	ENSG00000146409	0.643161	1	1.57252	1	0.522898	1	0.873449	1
ENSXETG00000000109	Ribosomal Protein S12	ENSG00000112306	1.36349	1	0.978602	1	0.97605	1	0.911856	1
ENSXETG00000000114	Transcription Factor 21	ENSG00000118526	0.518029	1	0.890108	1	1.10299	1	1.07501	1
ENSXETG00000000116	Tbp-Like 1	ENSG00000028839	0.695859	1	0.840657	1	0.601141	1	0.808543	1
ENSXETG00000000117	Exostoses (Multiple)-Like 3	ENSG00000012232	1.07042	1	0.773872	1	1.39207	1	1.24681	1
ENSXETG00000000118	Solute Carrier Family 2 (Facilitated Glucose Transporter), Member 12	ENSG00000146411	0.534217	1	4.27252	0.888478	0.235304	1	0.342529	1
ENSXETG00000000121	Kinesin Family Member 13B	ENSG00000197892	0.924305	1	1.10125	1	0.846627	1	0.889187	1
ENSXETG00000000124	Serum/Glucocorticoid Regulated Kinase 1	ENSG00000118515	0.369129	0.0743573	3.96792	0.00250681	0.933862	1	0.742851	1
ENSXETG00000000129	Atg12 Autophagy Related 12 Homolog	ENSG00000145782	1.04839	1	0.478817	1	0.928831	1	1.14131	1
ENSXETG00000000132	Ribosomal Protein L28	ENSG00000108107	0.970094	1	0.867341	1	1.18875	1	1.12385	1
ENSXETG00000000135	Cysteine-Rich Protein 2	ENSG00000182809	0.526123	1	1.10496	1	0.422012	1	1.46514	1
ENSXETG00000000138	Ubiquitin-Conjugating Enzyme E2S	ENSG00000108106	1.57837	1	2.93736	1	0.622863	1	1.7469	1
ENSXETG00000000143	Isochorismatase Domain Containing 2	ENSG00000063241	0.724959	1	0.753168	1	0.54414	1	0.761469	1
ENSXETG00000000150	Uncharacterized Protein	ENSG00000138834	1.15381	1	1.23623	1	1.59597	1	1.05434	1
ENSXETG00000000151	Yip1 Interacting Factor Homolog B	ENSG00000167645	0.929751	1	1.38319	1	0.946331	1	0.773626	1
ENSXETG00000000152	Potassium Channel, Subfamily K, Member 6	ENSG00000099337	0.537139	0.831021	1.34118	1	0.82827	1	0.841802	1
ENSXETG00000000154	Microphthalmia-Associated Transcription Factor	ENSG00000187098	1.25981	1	0.537907	1	0.768339	1	1.68524	1
ENSXETG00000000156	Ras Interacting Protein 1	ENSG00000105538	0.916324	1	1.14597	1	1.15345	1	0.944269	1
ENSXETG00000000157	Protein Phosphatase 1, Regulatory (Inhibitor) Subunit 14A	ENSG00000167641	1.10883	1	0.952208	1	1.15175	1	0.916406	1
ENSXETG00000000161	Sumo1 Activating Enzyme Subunit 1	ENSG00000142230	1.35762	1	1.29819	1	0.989596	1	0.830693	1
ENSXETG00000000170	Centromere Protein N	ENSG00000166451	1.00728	1	0.883969	1	0.663678	1	0.548047	1
ENSXETG00000000172	V-Maf Musculoaponeurotic Fibrosarcoma Oncogene Homolog	ENSG00000178573	0.971304	1	1.00833	1	1.34523	1	0.901625	1
ENSXETG00000000183	Atm Interactor	ENSG00000166454	1.24028	1	0.786262	1	0.977671	1	0.701136	1
ENSXETG00000000185	Cyclin-Dependent Kinase 10	ENSG00000185324	0.984984	1	1.13096	1	0.709969	1	1.09026	1
ENSXETG00000000187	Glycine Cleavage System Protein H (Aminomethyl Carrier)	ENSG00000140905	0.630536	1	1.04357	1	0.708338	1	0.756099	1
ENSXETG00000000198	Transcriptional Regulating Factor 1	ENSG00000124496	0.964366	1	1.11624	1	1.14429	1	1.17783	1
ENSXETG00000000199	Chemokine (C-X-C Motif) Receptor 3	ENSG00000186810	0.840047	1	0.667581	1	0.553656	1	2.07964	1
ENSXETG00000000201	Ubiquitin Protein Ligase E3 Component N-Recognin 2	ENSG00000024048	1.04794	1	1.18389	1	0.909211	1	0.989502	1
ENSXETG00000000213	Peripherin 2 (Retinal Degeneration, Slow)	ENSG00000112619	0.971304	1	0.967992	1	2.255	1	0.312453	0.796856
ENSXETG00000000215	Tubulin Folding Cofactor C	ENSG00000124659	1.37216	1	0.712086	1	1.14782	1	0.955568	1
ENSXETG00000000216	Digestive Organ Expansion Factor Homolog (Zebrafish)	ENSG00000117597	0.834602	1	0.656755	1	1.12581	1	1.24437	1
ENSXETG00000000222	Hedgehog Acyltransferase	ENSG00000054392	0.555031	1	1.42417	1	2.35304	1	0.776399	1
ENSXETG00000000229	Luc7-Like 2	ENSG00000146963	1.16381	1	1.09552	1	1.24035	1	1.04948	1
ENSXETG00000000231	Rna Binding Protein, Fox-1 Homolog (C. Elegans) 2	ENSG00000100320	1.16193	1	1.03717	1	1.31981	1	0.838837	1
ENSXETG00000000232	Solute Carrier Family 25, Member 38	ENSG00000144659	0.841797	1	1.01921	1	0.910854	1	0.708464	1
ENSXETG00000000233	Myosin, Heavy Chain 9, Non-Muscle	ENSG00000100345	1.15256	1	1.08468	1	1.08215	1	1.12155	1
ENSXETG00000000237	Zinc Finger E-Box Binding Homeobox 2	ENSG00000169554	1.0893	1	1.06813	1	1.27008	1	0.969856	1
ENSXETG00000000246	Thioredoxin 2	ENSG00000100348	1.1586	1	0.918786	1	1.01814	1	0.887475	1
ENSXETG00000000247	Fad-Dependent Oxidoreductase Domain Containing 2	ENSG00000100350	0.682137	1	0.903055	1	0.931803	1	0.88055	1
ENSXETG00000000251	Heme Oxygenase (Decycling) 1	ENSG00000100292	0.313873	0.0236687	1.61032	1	0.585925	1	0.771685	1
ENSXETG00000000253	Minichromosome Maintenance Complex Component 5	ENSG00000100297	0.848613	1	0.818899	1	0.714315	1	0.669902	1
ENSXETG00000000254	Glycosyltransferase-Like Domain Containing 1	ENSG00000121964	0.940951	1	0.78575	1	0.833988	1	1.12743	1
ENSXETG00000000256	Nadh Dehydrogenase (Ubiquinone) 1 Alpha Subcomplex, 6, 14Kda	ENSG00000184983	0.967927	1	0.930153	1	1.32728	1	1.30337	1
ENSXETG00000000261	Septin 3	ENSG00000100167	0.971304	1	0.762949	1	0.814513	1	0.48525	1
ENSXETG00000000264	Lin-7 Homolog C	ENSG00000148943	0.957814	1	0.629634	1	1.6785	1	1.46252	1
ENSXETG00000000265	Protein Tyrosine Phosphatase, Receptor Type, F Polypeptide (Ptprf), Interacting Protein (Liprin), Alpha 3	ENSG00000177380	0.599923	1	1.20165	1	1.73018	1	2.9115	0.796856
ENSXETG00000000274	Transient Receptor Potential Cation Channel, Subfamily M, Member 5	ENSG00000130529	1.55409	1	2.59403	1	1.01965	1	1.39752	1
ENSXETG00000000279	P21 Protein (Cdc42/Rac)-Activated Kinase 6	ENSG00000137843	0.485652	1	1.06813	1	0.627477	1	1.06755	1
ENSXETG00000000287	Budding Uninhibited By Benzimidazoles 1 Homolog Beta	ENSG00000156970	0.575114	1	1.56659	1	0.941216	1	2.2679	1
ENSXETG00000000289	Bcl2 Modifying Factor	ENSG00000104081	0.546358	1	2.61098	0.399848	1.11619	1	1.43544	1
ENSXETG00000000290	Signal Recognition Particle 14Kda (Homologous Alu Rna Binding Protein)	ENSG00000140319	0.867236	1	1.33638	1	1.07072	1	0.826589	1
ENSXETG00000000296	Mediator Complex Subunit 25	ENSG00000104973	1.10316	1	0.844848	1	1.15752	1	0.988419	1
ENSXETG00000000298	Survival Of Motor Neuron Protein Interacting Protein 1	ENSG00000092208	0.942165	1	0.572605	1	1.17652	1	0.914355	1
ENSXETG00000000299	Phospholipase A2, Group Ivf	ENSG00000168907	2.15074	1	0.84326	1	1.10731	1	0.698759	1
ENSXETG00000000300	Acid Phosphatase, Prostate	ENSG00000142513	1.40762	1	0.902667	1	1.40805	1	1.08326	1
ENSXETG00000000301	Vacuolar Protein Sorting 39 Homolog	ENSG00000166887	0.995722	1	0.874442	1	0.706455	1	0.90737	1
ENSXETG00000000302	Glucosidase, Alpha; Neutral C	ENSG00000214013	0.821872	1	1.09015	1	1.28965	1	0.858126	1
ENSXETG00000000304	Egl Nine Homolog 3	ENSG00000129521	1.12394	1	1.56659	1	1.39439	1	1.47814	1
ENSXETG00000000305	Neuronal Pas Domain Protein 3	ENSG00000151322	1.94261	1	0.830767	1	0.58826	1	0.46584	1
ENSXETG00000000307	Nuclear Receptor Subfamily 1, Group H, Member 2	ENSG00000131408	0.994626	1	0.771351	1	1.06343	1	1.59528	1
ENSXETG00000000310	Wd Repeat Domain 47	ENSG00000085433	1.37601	1	0.878622	1	1.70785	1	0.745343	1
ENSXETG00000000311	Dead (Asp-Glu-Ala-Asp) Box Polypeptide 59	ENSG00000118197	1.07463	1	0.780556	1	0.820828	1	0.851053	1
ENSXETG00000000312	Putative Ortholog Of Kinesin-Like Protein Kif14, 1 Of 1	ENSG00000118193	0.88095	1	1.60219	1	1.17652	1	2.03805	1
ENSXETG00000000314	Nuclear Receptor Subfamily 5, Group A, Member 2	ENSG00000116833	0.791307	1	1.62608	1	0.860301	1	0.927495	1
ENSXETG00000000316	Protein Tyrosine Phosphatase, Receptor Type, C	ENSG00000081237	0.711795	1	1.26028	1	0.822807	1	1.19932	1
ENSXETG00000000318	Uncharacterized Protein	ENSG00000131368	1.0596	1	0.882368	1	0.899691	1	1.52854	1
ENSXETG00000000320	1,2-Dihydroxy-3-Keto-5-Methylthiopentene Dioxygenase	ENSG00000182551	1.15464	1	0.772014	1	0.943889	1	1.10926	1
ENSXETG00000000321	Calmodulin 1 (Phosphorylase Kinase, Delta)	ENSG00000178363	0.703615	1	1.49034	1	0.804857	1	0.711567	1
ENSXETG00000000324	Ergic And Golgi 2	ENSG00000087502	1.20764	1	0.938579	1	1.32736	1	1.1578	1
ENSXETG00000000326	Transmembrane And Tetratricopeptide Repeat Containing 1	ENSG00000133687	1.84213	1	1.25229	1	2.48092	0.779667	0.646999	1
ENSXETG00000000332	Ring Finger And Chy Zinc Finger Domain Containing 1	ENSG00000163743	1.4314	1	0.933004	1	0.812765	1	1.40752	1
ENSXETG00000000333	Uso1 Vesicle Docking Protein Homolog (Yeast)	ENSG00000138768	1.1783	1	1.14892	1	0.796125	1	0.853126	1
ENSXETG00000000334	Gtpase Activating Protein (Sh3 Domain) Binding Protein 2	ENSG00000138757	0.965878	1	1.11532	1	1.43723	1	0.951975	1
ENSXETG00000000335	Cyclin-Dependent Kinase-Like 2 (Cdc2-Related Kinase)	ENSG00000138769	1.19545	1	0.410819	1	0.490216	1	1.64985	1
ENSXETG00000000338	Polycystic Kidney Disease 2 (Autosomal Dominant)	ENSG00000118762	0.967025	1	1.20328	1	1.54017	1	1.15699	1
ENSXETG00000000340	Atp-Binding Cassette, Sub-Family G (White), Member 2	ENSG00000118777	0.923886	1	1.28072	1	0.805889	1	0.748197	1
ENSXETG00000000341	Protein Phosphatase, Mg2+/Mn2+ Dependent, 1K	ENSG00000163644	0.69991	1	1.04208	1	1.36476	1	0.957801	1
ENSXETG00000000343	Anillin, Actin Binding Protein	ENSG00000011426	0.31448	0.0521348	1.25802	1	1.10478	1	1.60371	1
ENSXETG00000000345	Tubulin Polymerization-Promoting Protein Family Member 3	ENSG00000159713	0.121413	0.00437403	1.62541	1	0.369372	0.848406	0.698759	1
ENSXETG00000000346	Retinoblastoma-Like 2 (P130)	ENSG00000103479	1.25359	1	1.04645	1	1.30377	1	1.04814	1
ENSXETG00000000349	Chromodomain Helicase Dna Binding Protein 9	ENSG00000177200	0.961186	1	1.19064	1	1.16441	1	0.863257	1
ENSXETG00000000352	Stard3 N-Terminal Like	ENSG00000010270	0.97712	1	1.293	1	0.615306	1	0.766755	1
ENSXETG00000000359	Eukaryotic Translation Initiation Factor 1B	ENSG00000114784	1.3552	1	0.846682	1	0.840515	1	1.07745	1
ENSXETG00000000364	Endothelial Cell-Specific Molecule 1	ENSG00000164283	2.16675	1	0.74769	1	1.01609	1	1.23739	1
ENSXETG00000000367	Deah (Asp-Glu-Ala-His) Box Polypeptide 29	ENSG00000067248	0.78321	1	0.870175	1	1.01381	1	0.979633	1
ENSXETG00000000368	Sec31 Homolog A	ENSG00000138674	1.05653	1	1.26062	1	0.907219	1	0.673555	1
ENSXETG00000000369	Lin-54 Homolog	ENSG00000189308	0.885852	1	1.04051	1	0.762559	1	0.847246	1
ENSXETG00000000371	Malignant Fibrous Histiocytoma Amplified Sequence 1	ENSG00000147324	0.795398	1	1.36817	1	0.901366	1	0.767371	1
ENSXETG00000000372	Ccr4-Not Transcription Complex, Subunit 6-Like	ENSG00000138767	0.873749	1	1.12435	1	1.41071	1	0.741893	1
ENSXETG00000000373	Mitochondrial Ribosomal Protein L1	ENSG00000169288	1.18215	1	0.804967	1	0.730158	1	1.01282	1
ENSXETG00000000375	Phosphatidic Acid Phosphatase Type 2A	ENSG00000067113	1.50544	1	0.909496	1	0.954427	1	1.04457	1
ENSXETG00000000377	Fraser Syndrome 1	ENSG00000138759	0.633459	1	1.5854	1	0.813468	1	0.623036	1
ENSXETG00000000383	Cofactor Of Brca1	ENSG00000188986	1.39724	1	0.752249	1	1.51543	1	1.34576	1
ENSXETG00000000391	Ficolin (Collagen/Fibrinogen Domain Containing) 1	ENSG00000085265	1.75368	0.991552	9.44692	5.20866e-07	0.940532	1	2.78572	0.0880958
ENSXETG00000000392	Uncharacterized Protein	ENSG00000085265	4.80256	0.00794345	10.0709	3.75366e-08	0.248649	0.00315807	6.25917	2.18917e-07
ENSXETG00000000393	Ficolin (Collagen/Fibrinogen Domain Containing) 3 (Hakata Antigen)	ENSG00000142748	2.26638	1	1.86923	1	0.0665954	1.02101e-06	3.42101	0.045166
ENSXETG00000000396	Mgc108470 Protein	ENSG00000160339	1.07139	1	1.69209	1	1.08034	1	1.11593	1
ENSXETG00000000399	Uncharacterized Protein	ENSG00000073169	1.05443	1	0.992812	1	1.00342	1	0.902691	1
ENSXETG00000000401	Pdz Domain Containing Ring Finger 3	ENSG00000121440	1.20896	1	0.724802	1	1.16498	1	1.47175	1
ENSXETG00000000402	Mannosidase, Alpha, Class 1B, Member 1	ENSG00000177239	1.42998	1	1.09008	1	1.62951	1	1.27878	1
ENSXETG00000000409	Putative Ortholog Of Calcium/Calmodulin-Dependent Protein Kinase Type I (Ec 2.7.1.123) (Cam Kinase I), 2 Of 2	ENSG00000188130	0.435841	0.991552	1.12435	1	1.68074	1	0.638651	1
ENSXETG00000000413	V-Erb-A Erythroblastic Leukemia Viral Oncogene Homolog 4	ENSG00000178568	< 0,001	1	2.40329	1	0.470608	1	0.698759	1
ENSXETG00000000426	Srsf Protein Kinase 1	ENSG00000096063	1.10081	1	0.988201	1	0.615563	1	0.814646	1
ENSXETG00000000436	Mitogen-Activated Protein Kinase 12	ENSG00000188130	0.856207	1	0.834258	1	0.726754	1	0.616552	1
ENSXETG00000000438	Mitogen-Activated Protein Kinase 14	ENSG00000112062	0.851949	1	0.904162	1	0.767658	1	0.9997	1
ENSXETG00000000441	Atpase, Ca++ Transporting, Plasma Membrane 2	ENSG00000058668	1.17697	1	0.960501	1	1.01924	1	0.897602	1
ENSXETG00000000442	Opticin	ENSG00000188770	0.255606	1	1.60219	1	2.58834	1	1.1646	1
ENSXETG00000000446	Pap Associated Domain Containing 5	ENSG00000121274	0.938191	1	1.58012	1	1.33953	1	0.990578	1
ENSXETG00000000448	Erbb2 Interacting Protein	ENSG00000112851	1.04602	1	1.00504	1	0.890212	1	1.00202	1
ENSXETG00000000451	Neurolysin (Metallopeptidase M3 Family)	ENSG00000123213	1.46343	1	0.695437	1	0.915071	1	1.52532	1
ENSXETG00000000453	Chromosome 5 Open Reading Frame 44	ENSG00000113597	1.06277	1	0.96249	1	0.967605	1	0.916406	1
ENSXETG00000000454	Peptidylprolyl Isomerase Domain And Wd Repeat Containing 1	ENSG00000113593	1.04441	1	0.835467	1	1.13127	1	0.963128	1
ENSXETG00000000455	Tripartite Motif Containing 23	ENSG00000113595	1.30096	1	0.957408	1	0.947907	1	0.901298	1
ENSXETG00000000456	Centromere Protein K	ENSG00000123219	1.85431	1	0.65868	1	1.39712	1	0.691481	1
ENSXETG00000000459	Cwc27 Spliceosome-Associated Protein Homolog	ENSG00000153015	1.06381	1	0.793165	1	0.959316	1	0.863269	1
ENSXETG00000000461	Srek1-Interacting Protein 1	ENSG00000153006	1.01885	1	0.772228	1	0.968476	1	0.818547	1
ENSXETG00000000465	Swi/Snf Related, Matrix Associated, Actin Dependent Regulator Of Chromatin, Subfamily A-Like 1	ENSG00000138375	1.25092	1	0.942077	1	1.14528	1	1.1785	1
ENSXETG00000000469	Transmembrane Protein 169	ENSG00000163449	0.582782	1	1.06813	1	3.23543	1	0.887313	1
ENSXETG00000000470	Peroxisomal Trans-2-Enoyl-Coa Reductase	ENSG00000115425	1.13796	1	0.878306	1	1.19333	1	1.04111	1
ENSXETG00000000471	Mitogen-Activated Protein Kinase Kinase Kinase 2	ENSG00000169967	0.838283	1	1.10354	1	0.959059	1	0.832224	1
ENSXETG00000000472	Solute Carrier Family 30 (Zinc Transporter), Member 5	ENSG00000145740	1.07355	1	0.837109	1	0.869334	1	0.925843	1
ENSXETG00000000473	Bridging Integrator 1	ENSG00000136717	0.916026	1	1.36152	1	0.705253	1	0.932656	1
ENSXETG00000000480	Rab3 Gtpase Activating Protein Subunit 1 (Catalytic)	ENSG00000115839	1.4106	1	0.918346	1	1.31792	1	1.24845	1
ENSXETG00000000481	Cyclin-Dependent Kinase 7	ENSG00000134058	1.44021	1	0.890108	1	1.58095	1	1.14342	1
ENSXETG00000000484	Serine Incorporator 5	ENSG00000164300	0.986324	1	0.880326	1	1.23737	1	0.759996	1
ENSXETG00000000487	Sh3-Domain Grb2-Like Endophilin B1	ENSG00000097033	1.00203	1	0.865258	1	0.884841	1	1.29038	1
ENSXETG00000000488	Cyclin T2	ENSG00000082258	1.03033	1	0.925712	1	1.41827	1	1.13752	1
ENSXETG00000000500	Thrombospondin 4	ENSG00000113296	0.883004	1	0.33379	1	0.661792	1	1.3587	1
ENSXETG00000000502	Pre-B-Cell Leukemia Homeobox 3	ENSG00000167081	0.485652	1	1.24615	1	0.392173	1	2.3292	1
ENSXETG00000000504	Aminocarboxymuconate Semialdehyde Decarboxylase	ENSG00000153086	0.580175	1	0.342856	0.0972129	2.21186	1	1.54344	1
ENSXETG00000000505	Mitogen-Activated Protein Kinase Associated Protein 1	ENSG00000119487	1.23876	1	0.801097	1	1.01113	1	1.16798	1
ENSXETG00000000510	Metaxin 3	ENSG00000177034	0.662253	1	0.835927	1	1.03811	1	0.983439	1
ENSXETG00000000514	Mannosyl (Alpha-1,6-)-Glycoprotein Beta-1,6-N-Acetyl-Glucosaminyltransferase	ENSG00000152127	0.817695	1	1.28316	1	0.909502	1	0.630065	1
ENSXETG00000000516	Kelch-Like 20	ENSG00000076321	0.732332	1	1.10286	1	1.48093	1	1.32858	1
ENSXETG00000000517	Tumor Necrosis Factor Receptor Superfamily, Member 11A, Nfkb Activator	ENSG00000141655	0.987919	1	1.17525	1	0.821547	1	0.929369	1
ENSXETG00000000518	Pap Associated Domain Containing 4	ENSG00000164329	0.825766	1	0.929845	1	0.667232	1	0.819091	1
ENSXETG00000000520	Junction Mediating And Regulatory Protein, P53 Cofactor	ENSG00000152409	1.62076	1	1.3901	1	1.247	1	1.00513	1
ENSXETG00000000523	Betaine--Homocysteine S-Methyltransferase	ENSG00000145692	0.987911	1	0.708381	1	0.874813	1	1.12746	1
ENSXETG00000000524	Ankyrin Repeat Domain 45	ENSG00000183831	0.242826	1	0.534065	1	→ 0	1	1.1646	1
ENSXETG00000000525	Peroxiredoxin 6	ENSG00000117592	0.637818	1	1.36597	1	0.758536	1	0.600231	1
ENSXETG00000000526	Transcriptional Adaptor 1	ENSG00000152382	0.915801	1	0.908409	1	0.961303	1	1.31733	1
ENSXETG00000000527	Dimethylglycine Dehydrogenase	ENSG00000132837	0.924597	1	0.662877	1	0.744708	1	1.10033	1
ENSXETG00000000531	Chromosome 1 Open Reading Frame 9	ENSG00000094975	1.16785	1	0.824605	1	1.09055	1	1.47805	1
ENSXETG00000000532	Lysine (K)-Specific Demethylase 4C	ENSG00000107077	1.10546	1	1.49377	1	0.898982	1	0.682696	1
ENSXETG00000000535	Phosphatidylinositol Glycan Anchor Biosynthesis, Class C	ENSG00000135845	0.742762	1	0.854503	1	1.59671	1	1.47107	1
ENSXETG00000000542	Arylsulfatase B	ENSG00000113273	0.721265	1	1.35	1	1.02843	1	1.07938	1
ENSXETG00000000543	Glycine Dehydrogenase (Decarboxylating)	ENSG00000178445	2.03233	0.652668	1.16296	1	0.901164	1	1.66677	1
ENSXETG00000000546	Lipoma Hmgic Fusion Partner-Like 2	ENSG00000145685	0.323768	1	1.42417	1	0.941216	1	1.6822	1
ENSXETG00000000548	Succinate-Coa Ligase, Adp-Forming, Beta Subunit	ENSG00000136143	0.838527	1	1.02916	1	0.67787	1	0.646999	1
ENSXETG00000000549	Mediator Complex Subunit 4	ENSG00000136146	0.981017	1	0.982679	1	0.611061	1	0.829037	1
ENSXETG00000000557	Lysophosphatidic Acid Receptor 6	ENSG00000139679	1.11006	1	1.85934	1	0.467934	1	1.10165	1
ENSXETG00000000559	Regulator Of Chromosome Condensation (Rcc1) And Btb (Poz) Domain Containing Protein 2	ENSG00000136161	1.02527	1	0.923298	1	1.77139	1	0.697975	1
ENSXETG00000000567	Ubiquitin-Like With Phd And Ring Finger Domains 2	ENSG00000147854	1.19895	1	0.899805	1	1.24128	1	1.27024	1
ENSXETG00000000572	Activin A Receptor, Type Ib	ENSG00000135503	0.892701	1	1.26727	1	0.827442	1	0.926758	1
ENSXETG00000000574	Uncharacterized Protein	ENSG00000183354	1.09549	1	0.858692	1	0.770682	1	1.03821	1
ENSXETG00000000577	Endoplasmic Reticulum Metallopeptidase 1	ENSG00000099219	0.672441	1	0.316483	0.964388	0.381574	1	0.72394	1
ENSXETG00000000578	Grp1 (General Receptor For Phosphoinositides 1)-Associated Scaffold Protein	ENSG00000161835	0.598284	1	3.24781	0.0257558	0.484183	0.735172	1.5946	1
ENSXETG00000000579	Nuclear Receptor Subfamily 4, Group A, Member 1	ENSG00000123358	0.308455	0.147926	10.6172	2.41548e-09	0.713042	1	1.8763	1
ENSXETG00000000580	Prp40 Pre-Mrna Processing Factor 40 Homolog B	ENSG00000110844	1.83682	0.831021	1.14944	1	1.49206	1	1.46321	1
ENSXETG00000000581	Formin-Like 3	ENSG00000161791	0.737641	1	1.14196	1	0.898648	1	0.966837	1
ENSXETG00000000582	Kiaa1432	ENSG00000107036	0.709799	1	1.04813	1	0.792269	1	0.890576	1
ENSXETG00000000585	Chromosome 9 Open Reading Frame 46	ENSG00000107020	0.771721	1	1.02998	1	0.674903	1	0.671884	1
ENSXETG00000000586	Janus Kinase 2 (A Protein Tyrosine Kinase)	ENSG00000096968	0.859132	1	1.32149	1	0.674897	1	0.543305	0.853337
ENSXETG00000000588	Adenylate Kinase 3	ENSG00000147853	1.12856	1	0.900109	1	1.0061	1	0.983825	1
ENSXETG00000000592	Rna Terminal Phosphate Cyclase-Like 1	ENSG00000120158	1.22155	1	0.923207	1	0.839301	1	0.868377	1
ENSXETG00000000593	Procollagen C-Endopeptidase Enhancer 2	ENSG00000163710	0.534217	1	0.61036	1	1.91184	1	0.753564	1
ENSXETG00000000594	Forkhead Box C1	ENSG00000054598	6.79913	1	1.06813	1	1.96087	1	1.1646	1
ENSXETG00000000595	Cell Division Cycle 37 Homolog-Like 1	ENSG00000106993	1.02992	1	0.793467	1	0.97565	1	0.990453	1
ENSXETG00000000596	Transient Receptor Potential Cation Channel, Subfamily C, Member 1	ENSG00000144935	0.513142	1	1.08993	1	1.26177	1	0.957559	1
ENSXETG00000000600	Gdp-Mannose 4,6-Dehydratase	ENSG00000112699	1.01756	1	1.04329	1	0.901489	1	1.21835	1
ENSXETG00000000607	Rasgef Domain Family, Member 1A	ENSG00000198915	1.36843	1	2.15533	0.738676	0.767842	1	1.11563	1
ENSXETG00000000615	Chondroitin Sulfate N-Acetylgalactosaminyltransferase 2	ENSG00000169826	0.791986	1	1.16101	1	0.994851	1	0.635932	1
ENSXETG00000000617	Ataxia Telangiectasia And Rad3 Related	ENSG00000175054	1.17944	1	1.08564	1	1.03693	1	0.926926	1
ENSXETG00000000619	5'-3' Exoribonuclease 1	ENSG00000114127	1.05651	1	0.842312	1	0.849276	1	1.02691	1
ENSXETG00000000624	Serpin Peptidase Inhibitor, Clade B (Ovalbumin), Member 1	ENSG00000021355	1.10375	1	0.69937	1	0.614826	1	1.04383	1
ENSXETG00000000625	Dipeptidyl-Peptidase 10 (Non-Functional)	ENSG00000175497	0.582782	1	Inf	1	2.35304	1	1.45575	1
ENSXETG00000000629	Wd Repeat Domain 1	ENSG00000071127	0.908232	1	1.07072	1	1.08247	1	1.30496	1
ENSXETG00000000635	Atpase Type 13A1	ENSG00000105726	0.749643	1	1.01414	1	1.00953	1	0.950518	1
ENSXETG00000000638	Vacuolar Protein Sorting 4 Homolog B	ENSG00000119541	1.02196	1	1.05868	1	0.750751	1	0.853352	1
ENSXETG00000000640	Coiled-Coil-Helix-Coiled-Coil-Helix Domain Containing 5	ENSG00000125611	1.48933	1	0.954498	1	0.855651	1	0.936743	1
ENSXETG00000000641	Lim Homeobox Transcription Factor 1, Beta, Gene 2	ENSG00000162761	1.31412	1	0.890108	1	1.20453	1	0.888253	1
ENSXETG00000000653	Chromosome 2 Open Reading Frame 56	ENSG00000003509	1.04602	1	3.20439	1	0.653622	1	0.537507	1
ENSXETG00000000654	Ccaat/Enhancer Binding Protein (C/Ebp), Zeta	ENSG00000115816	1.02695	1	0.761734	1	0.569129	1	0.811805	1
ENSXETG00000000658	Progestin And Adipoq Receptor Family Member Viii	ENSG00000170915	1.94485	0.68712	0.86323	1	1.42469	1	1.16217	1
ENSXETG00000000659	Ef-Hand Domain (C-Terminal) Containing 1	ENSG00000096093	0.32955	0.164085	1.75478	1	1.15389	1	1.4234	1
ENSXETG00000000663	Translocation Associated Membrane Protein 2	ENSG00000065308	2.46657	0.179933	0.431964	0.268696	0.973671	1	1.80623	0.793205
ENSXETG00000000667	Uncharacterized Protein	ENSG00000136848	1.04857	1	1.20636	1	1.28348	1	1.1188	1
ENSXETG00000000671	Cathepsin B	ENSG00000164733	0.876356	1	1.40496	1	0.911491	1	1.05787	1
ENSXETG00000000673	Gata Binding Protein 4	ENSG00000136574	1.06508	1	1.09431	1	1.22628	1	1.15234	1
ENSXETG00000000679	Fibrinogen-Like 1	ENSG00000104760	0.477132	1	1.5259	1	0.641738	1	1.18743	1
ENSXETG00000000683	Solute Carrier Family 7 (Cationic Amino Acid Transporter, Y+ System), Member 2, Gene 1	ENSG00000003989	0.954091	1	0.981336	1	1.21873	1	0.710885	1
ENSXETG00000000685	Myotubularin Related Protein 9	ENSG00000104643	1.21692	1	1.0945	1	1.5535	1	1.03263	1
ENSXETG00000000688	Pin2/Terf1 Interacting, Telomerase Inhibitor 1	ENSG00000254093	1.74583	0.994466	0.78291	1	1.32643	1	1.40922	1
ENSXETG00000000689	Platelet-Derived Growth Factor Receptor-Like	ENSG00000104213	0.323768	1	1.12747	1	0.905015	1	1.4234	1
ENSXETG00000000690	Myotubularin Related Protein 7	ENSG00000003987	1.17944	1	0.890108	1	1.81826	1	1.45575	1
ENSXETG00000000693	Sry (Sex Determining Region Y)-Box 7	ENSG00000171056	0.796349	1	1.12405	1	1.41372	1	1.113	1
ENSXETG00000000696	Retinoic Acid Induced 14	ENSG00000039560	1.42987	1	0.841807	1	1.20522	1	0.943297	1
ENSXETG00000000697	Vacuolar Protein Sorting 37 Homolog A	ENSG00000155975	1.16769	1	0.992196	1	0.87762	1	0.820721	1
ENSXETG00000000700	Methionine Sulfoxide Reductase A, Gene 1	ENSG00000175806	1.21305	1	0.802152	1	1.14098	1	1.26379	1
ENSXETG00000000701	Ccr4-Not Transcription Complex, Subunit 7	ENSG00000198791	1.02603	1	0.999727	1	0.79989	1	0.838359	1
ENSXETG00000000703	Brx1, Biogenesis Of Ribosomes, Homolog	ENSG00000113460	0.748713	1	0.675569	1	1.45484	1	0.778738	1
ENSXETG00000000705	Rad1 Homolog	ENSG00000113456	0.775411	1	0.977373	1	1.36708	1	1.18323	1
ENSXETG00000000706	Dnaj (Hsp40) Homolog, Subfamily C, Member 21	ENSG00000168724	0.956587	1	0.697844	1	1.2444	1	0.767577	1
ENSXETG00000000708	Uncharacterized Protein	ENSG00000150990	3.23768	1	0.730825	1	1.17652	1	0.698759	1
ENSXETG00000000709	Prolactin Receptor	ENSG00000113494	0.614329	1	1.60496	1	1.21989	1	1.10118	1
ENSXETG00000000715	Homeobox A1	ENSG00000105991	0.194261	0.957225	0.505956	1	0.352956	1	4.6584	1
ENSXETG00000000716	Homeobox A2	ENSG00000105996	0.69112	1	1.15029	1	0.791477	1	1.12931	1
ENSXETG00000000717	Homeobox A3	ENSG00000105997	1.40839	1	0.985965	1	0.915071	1	1.11284	1
ENSXETG00000000719	L1 Cell Adhesion Molecule	ENSG00000198910	1.47262	1	1.11457	1	1.40423	1	0.885095	1
ENSXETG00000000720	Homeobox A5	ENSG00000106004	0.619981	1	1.86923	1	0.899691	1	0.955568	1
ENSXETG00000000722	Homeobox A7	ENSG00000122592	< 0,001	1	0.30518	1	0.336148	1	1.1646	1
ENSXETG00000000723	Nacc Family Member 2, Ben And Btb (Poz) Domain Containing	ENSG00000148411	0.714194	1	1.18056	1	0.631835	1	1.41777	1
ENSXETG00000000729	Quiescin Q6 Sulfhydryl Oxidase 2	ENSG00000165661	0.832209	1	1.26464	1	1.14157	1	1.13074	1
ENSXETG00000000730	Signal Sequence Receptor, Delta (Translocon-Associated Protein Delta)	ENSG00000180879	1.04144	1	1.11836	1	1.59748	1	1.07247	1
ENSXETG00000000731	Isocitrate Dehydrogenase 3 (Nad+) Gamma	ENSG00000067829	1.06677	1	0.97662	1	1.05716	1	1.01154	1
ENSXETG00000000733	G-Protein Signaling Modulator 1	ENSG00000160360	0.85357	1	1.49538	1	0.833368	1	1.04515	1
ENSXETG00000000735	Srsf Protein Kinase 2	ENSG00000184343	1.25386	1	0.81423	1	1.84882	1	1.2583	1
ENSXETG00000000740	Caspase Recruitment Domain Family, Member 9	ENSG00000187796	1.00134	1	0.951219	1	0.941216	1	1.18423	1
ENSXETG00000000745	Family With Sequence Similarity 125, Member B	ENSG00000196814	1.3659	1	0.979118	1	1.41717	1	2.00793	1
ENSXETG00000000748	Peptidase (Mitochondrial Processing) Alpha	ENSG00000165688	1.22645	1	0.912633	1	1.49431	1	1.19542	1
ENSXETG00000000750	3-Hydroxyisobutyrate Dehydrogenase	ENSG00000106049	0.68859	1	0.665989	1	0.789746	1	1.10184	1
ENSXETG00000000752	Tax1 (Human T-Cell Leukemia Virus Type I) Binding Protein 1	ENSG00000106052	1.19277	1	0.930306	1	1.02426	1	0.993765	1
ENSXETG00000000753	Sec16 Homolog A	ENSG00000148384	1.27195	1	0.921139	1	1.86859	1	1.18558	1
ENSXETG00000000754	Jazf Zinc Finger 1	ENSG00000153814	0.883004	1	1.0053	1	1.96087	1	0.915042	1
ENSXETG00000000757	Notch 1	ENSG00000148400	0.828938	1	0.920731	1	1.05206	1	1.33313	1
ENSXETG00000000758	Proprotein Convertase Subtilisin/Kexin Type 5	ENSG00000099139	0.877715	1	0.997183	1	1.80883	1	0.939341	1
ENSXETG00000000759	Riboflavin Kinase	ENSG00000135002	0.748016	1	1.96914	0.857257	0.759173	1	0.859411	1
ENSXETG00000000760	Glucosaminyl (N-Acetyl) Transferase 1, Core 2	ENSG00000187210	0.852021	1	2.16964	0.916126	1.42421	1	0.449697	0.851046
ENSXETG00000000762	Egf-Like-Domain, Multiple 7	ENSG00000172889	0.887505	1	1.00689	1	1.13254	1	1.05395	1
ENSXETG00000000763	1-Acylglycerol-3-Phosphate O-Acyltransferase 2 (Lysophosphatidic Acid Acyltransferase, Beta)	ENSG00000169692	0.927997	1	0.827596	1	0.97727	1	1.20217	1
ENSXETG00000000775	Calsyntenin 1	ENSG00000171603	1.08694	1	1.11961	1	1.16976	1	0.718169	1
ENSXETG00000000776	Sorting Nexin 5	ENSG00000089006	1.18373	1	1.17795	1	0.683475	1	0.910916	1
ENSXETG00000000781	Structure Specific Recognition Protein 1	ENSG00000149136	1.26875	1	0.953371	1	0.995516	1	1.00788	1
ENSXETG00000000782	Anaphase Promoting Complex Subunit 1	ENSG00000153107	0.781879	1	1.17285	1	0.860529	1	0.855818	1
ENSXETG00000000783	Sec23 Homolog B	ENSG00000101310	0.743184	1	1.28611	1	0.69554	1	0.567369	0.963085
ENSXETG00000000786	Dual Specificity Phosphatase 12	ENSG00000081721	1.03103	1	1.32497	1	0.959264	1	0.986484	1
ENSXETG00000000787	Tubulin, Gamma Complex Associated Protein 2	ENSG00000130640	1.24526	1	1.18572	1	0.718545	1	1.05489	1
ENSXETG00000000790	D-Tyrosyl-Trna Deacylase 1 Homolog	ENSG00000125821	1.38971	1	1.0254	1	1.40826	1	0.965765	1
ENSXETG00000000793	Solute Carrier Family 24 (Sodium/Potassium/Calcium Exchanger), Member 3	ENSG00000185052	0.485652	1	1.46165	1	0.823564	1	1.48222	1
ENSXETG00000000796	Mms22-Like, Dna Repair Protein	ENSG00000146263	0.548998	1	0.816805	1	0.695216	1	0.970499	1
ENSXETG00000000799	Coenzyme Q3 Homolog, Methyltransferase	ENSG00000132423	0.895421	1	1.00339	1	0.699252	1	0.980715	1
ENSXETG00000000800	Pnn-Interacting Serine/Arginine-Rich Protein	ENSG00000132424	1.7044	1	0.821334	1	1.29747	1	1.17953	1
ENSXETG00000000802	Receptor Tyrosine Kinase-Like Orphan Receptor 2	ENSG00000169071	0.597725	1	0.679719	1	0.196087	1	0.806261	1
ENSXETG00000000804	Nuclear Factor, Interleukin 3 Regulated	ENSG00000165030	0.560729	0.903434	4.62473	0.000654569	0.378015	0.211289	0.632288	1
ENSXETG00000000805	Au Rna Binding Protein/Enoyl-Coa Hydratase	ENSG00000148090	0.635225	1	1.10721	1	0.794275	1	0.800029	1
ENSXETG00000000807	Spleen Tyrosine Kinase	ENSG00000165025	0.857281	1	1.33882	1	0.638583	1	0.937565	1
ENSXETG00000000809	Uncharacterized Protein	ENSG00000188846	1.33706	1	0.953422	1	1.39203	1	1.06515	1
ENSXETG00000000831	Chromosome 9 Open Reading Frame 150	ENSG00000153714	0.457084	1	1.74461	1	0.450999	1	1.02873	1
ENSXETG00000000835	Nuclear Factor I/B	ENSG00000147862	1.18913	1	0.966079	1	0.832572	1	0.611646	1
ENSXETG00000000836	Signal Transducer And Activator Of Transcription 5B	ENSG00000173757	0.888049	1	1.03996	1	1.22859	1	0.992842	1
ENSXETG00000000838	Translin	ENSG00000211460	1.30661	1	0.933666	1	1.31027	1	1.29427	1
ENSXETG00000000840	Cytoplasmic Linker Associated Protein 1	ENSG00000074054	1.31705	1	0.971184	1	1.21848	1	1.16811	1
ENSXETG00000000843	Fad-Dependent Oxidoreductase Domain Containing 1	ENSG00000110074	0.695664	1	1.73182	1	0.969834	1	0.670527	1
ENSXETG00000000846	Argininosuccinate Lyase	ENSG00000126522	0.847523	1	1.86954	1	1.89564	0.979544	0.80919	1
ENSXETG00000000848	Enoyl Coa Hydratase, Short Chain, 1, Mitochondrial	ENSG00000127884	0.922819	1	1.07284	1	1.10315	1	0.94179	1
ENSXETG00000000849	Er Lipid Raft Associated 1	ENSG00000107566	1.12715	1	1.12066	1	0.802802	1	1.0219	1
ENSXETG00000000852	Atpase, Class Ii, Type 9B	ENSG00000166377	0.916324	1	0.985168	1	0.924408	1	0.883048	1
ENSXETG00000000853	Nuclear Factor Of Activated T-Cells, Cytoplasmic, Calcineurin-Dependent 1	ENSG00000131196	1.12648	1	1.35805	1	0.716607	1	0.943325	1
ENSXETG00000000856	Ctd (Carboxy-Terminal Domain, Rna Polymerase Ii, Polypeptide A) Phosphatase, Subunit 1	ENSG00000060069	1.29264	1	1.14236	1	0.988276	1	0.979053	1
ENSXETG00000000866	Bcl2-Like 13 (Apoptosis Facilitator)	ENSG00000099968	1.0973	1	0.718176	1	1.23333	1	1.44763	1
ENSXETG00000000869	Atpase, H+ Transporting, Lysosomal 31Kda, V1 Subunit E1	ENSG00000131100	0.911301	1	1.09447	1	0.963414	1	1.04975	1
ENSXETG00000000870	Solute Carrier Family 25 (Mitochondrial Carrier), Member 18	ENSG00000182902	0.775274	1	1.11525	1	0.768037	1	1.30234	1
ENSXETG00000000878	Cat Eye Syndrome Chromosome Region, Candidate 5	ENSG00000069998	0.985313	1	0.815857	1	1.85349	1	1.61557	1
ENSXETG00000000887	Ras-Related Gtp Binding A	ENSG00000155876	0.927748	1	0.926467	1	1.17652	1	1.03607	1
ENSXETG00000000896	Atp-Binding Cassette, Sub-Family C (Cftr/Mrp), Member 9	ENSG00000069431	0.728799	1	1.11978	1	1.20068	1	1.09602	1
ENSXETG00000000899	Dcp1 Decapping Enzyme Homolog B	ENSG00000151065	1.06455	1	0.934613	1	1.17652	1	1.13156	1
ENSXETG00000000900	Calcium Channel, Voltage-Dependent, Alpha 2/Delta Subunit 4	ENSG00000151062	0.945402	1	1.13559	1	1.24522	1	1.23538	1
ENSXETG00000000902	Dual Serine/Threonine And Tyrosine Protein Kinase	ENSG00000133059	1.15519	1	1.02952	1	1.05096	1	0.857343	1
ENSXETG00000000903	Stromal Interaction Molecule 2	ENSG00000109689	1.02396	1	0.819328	1	1.02007	1	1.00816	1
ENSXETG00000000904	Interleukin 17 Receptor D	ENSG00000144730	0.971304	1	0.575146	1	1.64713	1	3.4938	1
ENSXETG00000000906	Tbc1 Domain Family, Member 19	ENSG00000109680	0.777043	1	0.213626	1	0.29413	1	0.46584	1
ENSXETG00000000907	Transmembrane Protein 38B	ENSG00000095209	0.668767	1	1.22936	1	1.07168	1	0.75027	1
ENSXETG00000000909	Fibronectin Type Iii And Spry Domain Containing 1-Like	ENSG00000106701	0.194261	1	0.400548	1	0.705912	1	2.3292	1
ENSXETG00000000910	Adp-Ribosylation Factor-Like 8A	ENSG00000143862	0.485652	1	1.06813	1	0.336148	1	1.1646	1
ENSXETG00000000914	Methylsterol Monooxygenase 1	ENSG00000052802	0.156799	1.09588e-06	54.6749	5.41866e-19	3.25068	0.0250084	0.320814	0.00729758
ENSXETG00000000916	Fukutin	ENSG00000106692	0.7344	1	0.811778	1	0.505468	1	0.998228	1
ENSXETG00000000921	Putative Ortholog Of Rho Guanine Nucleotide Exchange Factor 3 (Exchange Factor Found In Platelets And Leukemic And Neuronal Tissues) (Xpln), 1 Of 1	ENSG00000163947	0.573952	1	0.517881	1	0.735325	1	1.61252	1
ENSXETG00000000925	Solute Carrier Family 44, Member 1	ENSG00000070214	0.725404	1	0.967992	1	0.865486	1	0.791927	1
ENSXETG00000000933	Retinoblastoma Binding Protein 5	ENSG00000117222	0.895863	1	0.879849	1	0.817521	1	0.904485	1
ENSXETG00000000935	Recombination Signal Binding Protein For Immunoglobulin Kappa J Region	ENSG00000168214	1.02681	1	1.0945	1	1.54507	1	0.92289	1
ENSXETG00000000947	Sel-1 Suppressor Of Lin-12-Like 3	ENSG00000091490	0.755459	1	0.356043	1	3.52956	1	0.46584	1
ENSXETG00000000950	Transmembrane Protein 62	ENSG00000137842	0.77133	1	0.809189	1	1.14635	1	0.876721	1
ENSXETG00000000951	Atp-Binding Cassette, Sub-Family A (Abc1), Member 1	ENSG00000165029	1.08821	1	1.21182	1	0.545251	1	0.694974	1
ENSXETG00000000953	Prostaglandin Reductase 2	ENSG00000140043	0.866637	1	1.44471	1	0.885962	1	0.518411	0.750558
ENSXETG00000000954	Solute Carrier Family 34 (Sodium Phosphate), Member 2	ENSG00000157765	0.951878	1	0.890108	1	0.697197	1	0.873449	1
ENSXETG00000000957	Anaphase Promoting Complex Subunit 4	ENSG00000053900	1.11869	1	0.919994	1	0.790237	1	0.808247	1
ENSXETG00000000960	Zinc Finger, Cchc Domain Containing 4	ENSG00000168228	1.01177	1	1.03065	1	0.949931	1	1.1646	1
ENSXETG00000000961	Ubiquitin Protein Ligase E3 Component N-Recognin 1	ENSG00000159459	0.872068	1	1.19462	1	0.773799	1	0.895105	1
ENSXETG00000000962	Phosphatidylinositol 4-Kinase Type 2 Beta	ENSG00000038210	0.531968	0.800288	1.37262	1	0.732057	1	0.826801	1
ENSXETG00000000963	Arginyl Aminopeptidase (Aminopeptidase B)	ENSG00000176393	0.997213	1	0.967398	1	1.13691	1	1.05971	1
ENSXETG00000000967	Nad Synthetase 1	ENSG00000162341	0.641934	1	1.11761	1	0.907088	1	1.33058	1
ENSXETG00000000972	Ddb1 And Cul4 Associated Factor 6	ENSG00000143164	1.68315	1	0.952308	1	1.0824	1	1.09181	1
ENSXETG00000000973	Transmembrane And Coiled-Coil Domain Family 2	ENSG00000133069	1.65802	1	1.08225	1	1.30785	1	1.26235	1
ENSXETG00000000974	Nuak Family, Snf1-Like Kinase, 2	ENSG00000163545	1.91975	0.725813	1.64957	1	0.961605	1	1.83689	0.778503
ENSXETG00000000976	Kelch Domain Containing 8A	ENSG00000162873	0.953959	1	0.534065	1	1.45786	1	1.06184	1
ENSXETG00000000979	Tau Tubulin Kinase 2	ENSG00000128881	0.971304	1	1.28175	1	0.976261	1	1.20619	1
ENSXETG00000000980	Cyclin-Dependent Kinase 18	ENSG00000117266	1.45696	1	0.928808	1	1.04077	1	1.27047	1
ENSXETG00000000982	Zinc Finger And Btb Domain Containing 8 Opposite Strand	ENSG00000176261	0.748382	1	0.991834	1	0.637067	1	0.684352	1
ENSXETG00000000984	Retinoblastoma Binding Protein 4	ENSG00000162521	0.852671	1	1.14002	1	0.757607	1	0.973396	1
ENSXETG00000000986	Congenital Dyserythropoietic Anemia, Type I	ENSG00000140326	0.840455	1	0.943758	1	1.59759	1	1.36168	1
ENSXETG00000000987	Elk4, Ets-Domain Protein (Srf Accessory Protein 1)	ENSG00000158711	0.955804	1	1.03783	1	1.10731	1	0.769075	1
ENSXETG00000000990	Kiaa1522	ENSG00000162522	0.91694	1	0.799058	1	1.44022	1	1.05506	1
ENSXETG00000000991	Numb Homolog	ENSG00000133961	0.853342	1	1.00315	1	0.897252	1	0.936808	1
ENSXETG00000000992	Kruppel-Like Factor 15, Gene 2	ENSG00000163884	1.8819	1	1.42417	1	0.980433	1	0.776399	1
ENSXETG00000000993	Solute Carrier Family 45, Member 3	ENSG00000158715	0.945052	1	1.86238	1	1.28857	1	0.895845	1
ENSXETG00000000994	Uncharacterized Protein	ENSG00000138688	0.758244	1	1.13149	1	0.905983	1	0.794395	1
ENSXETG00000000997	Kiaa1109	ENSG00000138688	0.943552	1	1.24751	1	0.970493	1	0.639036	1
ENSXETG00000000998	Nipsnap Homolog 3A	ENSG00000136783	1.18911	1	1.04556	1	0.725064	1	1.08601	1
ENSXETG00000001000	Nuclear Casein Kinase And Cyclin-Dependent Kinase Substrate 1	ENSG00000069275	1.82249	0.891876	0.99283	1	1.44726	1	1.24319	1
ENSXETG00000001001	Hippocalcin	ENSG00000121905	0.81794	1	1.3557	1	0.575744	1	0.582299	1
ENSXETG00000001002	Papilin, Proteoglycan-Like Sulfated Glycoprotein	ENSG00000100767	0.947021	1	1.17991	1	1.32157	1	0.810156	1
ENSXETG00000001004	Transmembrane Protein 54	ENSG00000121900	0.732893	1	2.40329	0.979579	1.08364	1	1.02344	1
ENSXETG00000001007	Chloride Intracellular Channel 5	ENSG00000169504	0.939768	1	1.53253	1	1.03203	1	0.812874	1
ENSXETG00000001008	Presenilin 1	ENSG00000080815	0.837616	1	0.894326	1	0.920288	1	0.844504	1
ENSXETG00000001016	Cyclin A2	ENSG00000145386	0.676969	1	2.05409	1	0.911803	1	1.79169	1
ENSXETG00000001017	Solute Carrier Family 35, Member C1	ENSG00000181830	1.44129	1	1.03172	1	0.911226	1	1.13654	1
ENSXETG00000001021	Arfgap With Coiled-Coil, Ankyrin Repeat And Ph Domains 3	ENSG00000131584	0.695325	1	1.1733	1	0.811047	1	0.813294	1
ENSXETG00000001022	Chromosome 7 Open Reading Frame 42	ENSG00000106609	0.894694	1	1.0467	1	0.628154	1	0.74591	1
ENSXETG00000001023	Cryptochrome 2 (Photolyase-Like)	ENSG00000121671	1.36168	1	1.4452	1	1.75746	1	1.69294	0.982931
ENSXETG00000001025	Mitogen-Activated Protein Kinase 8 Interacting Protein 1	ENSG00000121653	2.6364	0.4916	0.835927	1	1.39043	1	1.67589	1
ENSXETG00000001027	Peroxisomal Biogenesis Factor 16	ENSG00000121680	0.794703	1	1.34584	1	1.12537	1	1.04814	1
ENSXETG00000001028	Glycosyltransferase-Like 1B	ENSG00000165905	0.987162	1	0.805623	1	1.26498	1	1.14973	1
ENSXETG00000001029	Runt-Related Transcription Factor 3	ENSG00000020633	1.94261	1	1.60219	1	0.686303	1	6.98759	1
ENSXETG00000001031	Phd Finger Protein 21A	ENSG00000135365	0.881645	1	0.82055	1	1.21879	1	0.947785	1
ENSXETG00000001033	Ubiquitin-Conjugating Enzyme E2, J2	ENSG00000160087	1.01927	1	0.9898	1	1.19959	1	0.936482	1
ENSXETG00000001035	Family With Sequence Similarity 132, Member A	ENSG00000184163	0.518029	1	0.534065	1	0.924408	1	0.931679	1
ENSXETG00000001036	Udp-Gal:Betagal Beta 1,3-Galactosyltransferase Polypeptide 6	ENSG00000176022	1.39133	1	0.797111	1	1.39541	1	1.24355	1
ENSXETG00000001037	Stromal Cell Derived Factor 4	ENSG00000078808	0.757609	1	1.40376	1	0.737177	1	0.605509	1
ENSXETG00000001046	Chromosome 9 Open Reading Frame 41	ENSG00000156017	0.816458	1	1.06813	1	0.563404	1	0.84333	1
ENSXETG00000001048	Transient Receptor Potential Cation Channel, Subfamily M, Member 6	ENSG00000119121	16.8764	6.23316e-06	1.70901	1	0.137791	0.0106953	0.873449	1
ENSXETG00000001053	Transmembrane Protein 53	ENSG00000126106	0.373578	1	0.724802	1	1.83831	1	0.635236	1
ENSXETG00000001054	Ring Finger Protein 220, Gene 1	ENSG00000187147	0.971304	1	1.10574	1	1.49026	1	0.870508	1
ENSXETG00000001057	Dna Methyltransferase 1 Associated Protein 1	ENSG00000178028	1.0262	1	0.908366	1	0.841567	1	1.26547	1
ENSXETG00000001060	Mannosidase, Endo-Alpha-Like	ENSG00000172469	1.02381	1	1.18681	1	0.501467	1	0.49172	0.778503
ENSXETG00000001064	Kiaa0776	ENSG00000014123	0.87645	1	1.5724	1	0.961613	1	0.640529	1
ENSXETG00000001065	Four And A Half Lim Domains 5	ENSG00000112214	0.841797	1	1.00879	1	0.561109	1	0.56222	1
ENSXETG00000001066	G Protein-Coupled Receptor 63	ENSG00000112218	0.582782	1	0.388411	1	0.735325	1	0.358338	1
ENSXETG00000001069	Male Germ Cell-Associated Kinase	ENSG00000111837	1.38758	1	3.20439	1	1.37261	1	0.646999	1
ENSXETG00000001070	Tbc1 Domain Family, Member 7	ENSG00000145979	0.858362	1	0.809189	1	0.976733	1	1.53893	1
ENSXETG00000001071	Transmembrane Protein 14C	ENSG00000111843	1.04515	1	1.52197	1	1.03418	1	1.11112	1
ENSXETG00000001072	Pak1 Interacting Protein 1	ENSG00000111845	1.36567	1	1.2295	1	1.34594	1	1.07143	1
ENSXETG00000001073	Glucosaminyl (N-Acetyl) Transferase 2, I-Branching Enzyme (I Blood Group)	ENSG00000111846	0.773751	1	1.11839	1	0.74292	1	0.88308	1
ENSXETG00000001078	Adp-Ribosylarginine Hydrolase	ENSG00000144843	0.995287	1	0.963921	1	0.688241	1	0.771778	1
ENSXETG00000001081	Armadillo Repeat Containing 8	ENSG00000114098	1.05987	1	1.01902	1	0.739608	1	0.92341	1
ENSXETG00000001082	Muscle Ras Oncogene Homolog	ENSG00000111540	0.909102	1	1.05062	1	1.1586	1	0.940035	1
ENSXETG00000001085	Acyl-Coa Dehydrogenase, Long Chain	ENSG00000115361	0.866599	1	1.01543	1	0.766351	1	1.13413	1
ENSXETG00000001108	Polymerase (Rna) Ii (Dna Directed) Polypeptide J, 13.3Kda	ENSG00000005075	0.391655	0.960284	0.971026	1	0.500021	1	0.582299	1
ENSXETG00000001109	Taxilin Gamma	ENSG00000086712	1.26063	1	0.940209	1	0.969659	1	0.940427	1
ENSXETG00000001110	Ralbp1 Associated Eps Domain Containing 2	ENSG00000169891	0.728478	1	1.06813	1	1.47065	1	0.698759	1
ENSXETG00000001112	Nance-Horan Syndrome (Congenital Cataracts And Dental Anomalies)	ENSG00000188158	0.971304	1	1.23246	1	1.00845	1	0.873449	1
ENSXETG00000001114	Retinoic Acid Induced 2	ENSG00000131831	1.04602	1	1.19379	1	0.995516	1	1.1646	1
ENSXETG00000001116	Sex Comb On Midleg-Like 2	ENSG00000102098	0.979137	1	0.764445	1	0.52604	1	1.08497	1
ENSXETG00000001117	Smg-8 Homolog, Nonsense Mediated Mrna Decay Factor (C. Elegans)	ENSG00000167447	0.926336	1	0.678707	1	0.815226	1	0.920663	1
ENSXETG00000001118	Tripartite Motif Containing 37	ENSG00000108395	1.46141	1	1.16138	1	0.874649	1	0.761469	1
ENSXETG00000001119	Protein Phosphatase, Mg2+/Mn2+ Dependent, 1E	ENSG00000175175	0.846778	1	1.58083	1	1.33551	1	1.41164	1
ENSXETG00000001122	Rad51 Homolog C	ENSG00000108384	0.971304	1	0.405152	1	0.922137	1	0.786104	1
ENSXETG00000001136	Nitrogen Permease Regulator-Like 3	ENSG00000103148	0.859805	1	1.48503	1	0.783249	1	1.20502	1
ENSXETG00000001137	Hemoglobin, Zeta	ENSG00000130656	0.215845	1	2.13626	1	5.8826	1	Inf	0.778503
ENSXETG00000001141	Putative Ortholog Of Hemoglobin Alpha Chain. , 2 Of 3	ENSG00000130656	0.635546	1	1.91123	1	1.1341	1	1.82967	0.95909
ENSXETG00000001142	Polymerase (Rna) Iii (Dna Directed) Polypeptide K, 12.3 Kda	ENSG00000161980	1.04124	1	1.10583	1	0.887737	1	1.19695	1
ENSXETG00000001143	Chromosome 16 Open Reading Frame 33	ENSG00000161981	1.7712	1	0.816805	1	0.58826	1	0.735536	1
ENSXETG00000001148	Maltase-Glucoamylase (Alpha-Glucosidase)	ENSG00000090402	0.916873	1	0.934224	1	0.657234	1	0.773734	1
ENSXETG00000001152	Slit And Ntrk-Like Family, Member 3	ENSG00000121871	1.10081	1	0.582616	1	0.374347	1	0.601083	1
ENSXETG00000001154	G Protein-Coupled Receptor 153	ENSG00000158292	0.584095	0.991839	1.53079	1	1.42573	1	1.0525	1
ENSXETG00000001167	Pleckstrin Homology Domain Containing, Family G (With Rhogef Domain) Member 5	ENSG00000171680	0.208137	1	2.00274	1	0.326811	1	1.7469	1
ENSXETG00000001170	Udp-Galactose-4-Epimerase	ENSG00000117308	0.535462	1	1.83818	1	1.55389	1	0.745867	1
ENSXETG00000001176	Transcription Elongation Factor B (Siii), Polypeptide 3 (110Kda, Elongin A)	ENSG00000011007	1.91966	0.840605	1.1011	1	1.31827	1	1.06165	1
ENSXETG00000001178	Ribosomal Protein L11	ENSG00000142676	1.29576	1	0.926729	1	1.06008	1	0.983259	1
ENSXETG00000001179	Discs, Large Homolog 4	ENSG00000132535	1.8131	1	1.8989	1	3.41191	0.980229	1.43335	1
ENSXETG00000001182	Eukaryotic Translation Elongation Factor 1 Alpha 1	ENSG00000156508	1.07452	1	0.93212	1	0.983371	1	1.27384	1
ENSXETG00000001183	Palmitoyl-Protein Thioesterase 1	ENSG00000131238	0.769087	1	0.974021	1	0.832399	1	0.920075	1
ENSXETG00000001184	Cap, Adenylate Cyclase-Associated Protein 1	ENSG00000131236	0.985858	1	1.05846	1	1.10904	1	1.08834	1
ENSXETG00000001185	Major Facilitator Superfamily Domain Containing 2A	ENSG00000168389	1.1239	1	11.2394	2.95244e-09	1.02451	1	0.829394	1
ENSXETG00000001192	Nuclear Receptor Corepressor 2	ENSG00000196498	1.20831	1	0.854646	1	1.18213	1	1.12423	1
ENSXETG00000001195	Scavenger Receptor Class B, Member 1	ENSG00000073060	0.821911	1	1.30716	1	0.788753	1	0.852676	1
ENSXETG00000001197	Comm Domain Containing 7	ENSG00000149600	1.02527	1	0.683603	1	0.862781	1	1.33097	1
ENSXETG00000001201	Allantoicase	ENSG00000151360	0.749333	1	1.4026	1	0.686635	1	0.695677	1
ENSXETG00000001202	Deah (Asp-Glu-Ala-His) Box Polypeptide 37	ENSG00000150990	0.832546	1	0.616807	1	0.594724	1	0.66278	1
ENSXETG00000001204	Collectin Sub-Family Member 11	ENSG00000118004	1.05726	1	1.04131	1	1.17652	1	0.830364	1
ENSXETG00000001207	Bri3 Binding Protein	ENSG00000184992	1.5325	1	0.662977	1	0.77626	1	0.869348	1
ENSXETG00000001209	Ribosomal Protein S7	ENSG00000171863	0.918187	1	0.922305	1	0.868815	1	1.05376	1
ENSXETG00000001210	Acetoacetyl-Coa Synthetase	ENSG00000081760	0.271531	0.00323212	2.87355	0.0459181	0.81516	1	0.248838	0.000282875
ENSXETG00000001212	Ribonuclease H1	ENSG00000171865	0.990992	1	0.556215	0.968401	0.907196	1	1.1041	1
ENSXETG00000001215	Acireductone Dioxygenase 1	ENSG00000182551	0.667771	1	0.178022	0.381586	1.66674	1	2.79504	1
ENSXETG00000001220	Ketohexokinase (Fructokinase)	ENSG00000138030	1.55409	1	0.724179	1	1.53379	1	1.89086	0.808243
ENSXETG00000001225	Microtubule-Associated Protein, Rp/Eb Family, Member 3	ENSG00000084764	0.832546	1	0.518806	1	1.10299	1	2.07964	1
ENSXETG00000001227	Dihydropyrimidinase-Like 5	ENSG00000157851	0.242826	1	1.49538	1	0.392173	1	4.6584	1
ENSXETG00000001232	Dna (Cytosine-5-)-Methyltransferase 3 Alpha	ENSG00000119772	1.15683	1	0.917923	1	1.34837	1	1.1646	1
ENSXETG00000001233	Dystrobrevin, Beta	ENSG00000138101	1.38758	1	0.920409	1	1.26321	1	1.50906	1
ENSXETG00000001239	Sodium Channel, Voltage-Gated, Type Iii, Beta	ENSG00000166257	1.19985	1	0.468935	1	0.557299	1	1.26165	1
ENSXETG00000001240	Gram Domain Containing 1B	ENSG00000023171	0.94187	1	0.931995	1	0.505697	1	1.0352	1
ENSXETG00000001242	Cxadr-Like Membrane Protein	ENSG00000166250	0.832546	1	0.534065	1	0.392173	1	0.529363	1
ENSXETG00000001243	Small Nuclear Ribonucleoprotein 200Kda (U5)	ENSG00000144028	1.09284	1	0.875531	1	1.03145	1	1.14351	1
ENSXETG00000001244	Nucleoporin 133Kda	ENSG00000069248	1.02311	1	0.982297	1	0.793796	1	0.876451	1
ENSXETG00000001245	Non-Smc Condensin I Complex, Subunit H	ENSG00000121152	0.516005	1	1.40543	1	1.7113	1	0.970499	1
ENSXETG00000001247	Kiaa1310	ENSG00000114982	1.33282	1	0.954917	1	1.30222	1	0.924429	1
ENSXETG00000001248	Lectin, Mannose-Binding 2-Like	ENSG00000114988	0.790213	1	1.13058	1	1.06655	1	0.762478	1
ENSXETG00000001249	Cyclin M2	ENSG00000158158	1.00975	1	1.41752	1	0.953386	1	1.00651	1
ENSXETG00000001251	Sema Domain, Immunoglobulin Domain (Ig), Transmembrane Domain (Tm) And Short Cytoplasmic Domain, (Semaphorin) 4C	ENSG00000168758	0.509762	0.986345	1.37823	1	0.677994	1	1.50077	1
ENSXETG00000001253	Guanine Nucleotide Binding Protein (G Protein), Alpha 13	ENSG00000120063	0.94073	1	0.914271	1	1.34142	1	1.22314	1
ENSXETG00000001255	Cytochrome C Oxidase Subunit Vb, Gene 1	ENSG00000135940	0.978242	1	0.925712	1	1.81797	1	1.3511	1
ENSXETG00000001257	Purine-Rich Element Binding Protein B	ENSG00000146676	0.960431	1	0.745736	1	1.9844	0.804396	1.41935	1
ENSXETG00000001258	H2A Histone Family, Member V	ENSG00000105968	0.758212	1	1.05717	1	1.11878	1	1.25767	1
ENSXETG00000001262	Solute Carrier Family 16, Member 6 (Monocarboxylic Acid Transporter 7)	ENSG00000108932	0.464163	0.433286	1.00059	1	1.47065	1	1.10619	1
ENSXETG00000001263	Methionine Adenosyltransferase Ii, Alpha	ENSG00000168906	1.2856	1	3.38095	0.0690477	1.25915	1	1.2453	1
ENSXETG00000001264	Gamma-Glutamyl Carboxylase	ENSG00000115486	1.0058	1	0.941108	1	0.863219	1	0.867616	1
ENSXETG00000001266	Ring Finger Protein 181	ENSG00000168894	0.580364	1	1.08743	1	1.80653	1	0.752632	1
ENSXETG00000001267	Transmembrane Protein 150A	ENSG00000168890	1.32349	1	0.712086	1	1.46792	1	1.23787	1
ENSXETG00000001269	Ubiquitin Specific Peptidase 39	ENSG00000168883	1.32981	1	0.82343	1	0.937805	1	0.928399	1
ENSXETG00000001273	Pleckstrin And Sec7 Domain Containing 4	ENSG00000125637	0.78331	1	1.1612	1	0.745681	1	0.937518	1
ENSXETG00000001281	Glucosidase, Alpha; Acid	ENSG00000171298	0.751977	1	1.29503	1	1.00734	1	1.00991	1
ENSXETG00000001288	Casein Kinase 1, Delta	ENSG00000141551	0.97432	1	1.30103	1	0.93921	1	1.03907	1
ENSXETG00000001289	Trafficking Protein Particle Complex 5	ENSG00000181029	0.936476	1	1.12347	1	0.950946	1	0.783724	1
ENSXETG00000001291	Mbt Domain Containing 1	ENSG00000011258	0.829162	1	1.37624	1	1.03391	1	0.750519	1
ENSXETG00000001293	Utp18, Small Subunit (Ssu) Processome Component, Homolog	ENSG00000011260	0.90655	1	0.550248	1	0.539238	1	0.897056	1
ENSXETG00000001299	Iq Motif Containing Gtpase Activating Protein 1	ENSG00000140575	0.966974	1	0.965683	1	0.807092	1	1.10111	1
ENSXETG00000001305	Speckle-Type Poz Protein-Like	ENSG00000144228	0.215845	0.694736	0.801097	1	0.653622	1	0.911425	1
ENSXETG00000001312	Mitochondrial Ribosomal Protein S35	ENSG00000061794	1.18373	1	0.815882	1	1.27487	1	1.54998	1
ENSXETG00000001314	Tubby Like Protein 3	ENSG00000078246	0.836166	1	0.992732	1	2.0409	0.959333	1.45575	1
ENSXETG00000001319	Conserved Hypothetical Protein Similar To Mus Musculus 11 Days Embryo Whole Body Cdna, Riken Full-Length Enriched Library, Clone:2700091N06 Product:Similar To Similar To Riken Cdna 2700091N06 Gene (Cdna Flj14732 Fis, Clone Nt2Rp3001969, Weakly Similar To Trichohyalin), 2 Of 2	ENSG00000120647	0.323768	1	1.06813	1	0.58826	1	0.646999	1
ENSXETG00000001322	Synaptogyrin 2	ENSG00000108639	0.933393	1	0.996812	1	0.98374	1	1.00341	1
ENSXETG00000001323	Thymidine Kinase 1, Soluble	ENSG00000167900	0.790596	1	1.42417	1	0.661792	1	1.43862	1
ENSXETG00000001324	Diacylglycerol Kinase, Epsilon 64Kda	ENSG00000153933	1.59294	1	1.91585	0.991088	1.4829	1	0.695283	1
ENSXETG00000001335	Nucleoporin 35Kda	ENSG00000163002	1.0596	1	0.940738	1	0.959792	1	0.915616	1
ENSXETG00000001336	Dual Specificity Phosphatase 19	ENSG00000162999	1.38224	1	1.79895	1	0.718984	1	0.898405	1
ENSXETG00000001337	Nck-Associated Protein 1	ENSG00000061676	0.879035	1	1.10046	1	0.828261	1	0.707541	1
ENSXETG00000001339	Frizzled-Related Protein	ENSG00000162998	0.544878	1	1.27486	1	0.519857	1	1.02199	1
ENSXETG00000001340	Exosome Component 2	ENSG00000130713	0.913745	1	0.630292	1	1.42259	1	1.18456	1
ENSXETG00000001344	Far Upstream Element (Fuse) Binding Protein 3	ENSG00000107164	0.971304	1	0.715302	1	1.04705	1	1.30205	1
ENSXETG00000001347	Argininosuccinate Synthase 1	ENSG00000130707	0.82508	1	1.70641	1	0.941573	1	1.1377	1
ENSXETG00000001352	Sperm Specific Antigen 2	ENSG00000138434	0.932284	1	1.07735	1	0.919017	1	0.81204	1
ENSXETG00000001355	Neuronal Calcium Sensor 1	ENSG00000107130	0.500369	1	0.890108	1	0.796997	1	0.970499	1
ENSXETG00000001356	G Protein-Coupled Receptor 107	ENSG00000148358	1.06907	1	0.932527	1	1.16325	1	1.33722	1
ENSXETG00000001364	Signal Transducing Adaptor Molecule (Sh3 Domain And Itam Motif) 1	ENSG00000136738	0.730947	1	0.882547	1	0.761747	1	0.784011	1
ENSXETG00000001366	Mannose Receptor, C Type 1	ENSG00000120586	0.975189	1	1.02745	1	0.836751	1	0.967429	1
ENSXETG00000001377	Protein Kinase, Camp-Dependent, Regulatory, Type I, Alpha (Tissue Specific Extinguisher 1)	ENSG00000188191	1.78072	1	1.46868	1	1.17652	1	0.646999	1
ENSXETG00000001379	Platelet-Derived Growth Factor Alpha Polypeptide	ENSG00000197461	0.613455	1	0.559496	1	1.05887	1	0.3882	1
ENSXETG00000001388	Dehydrogenase/Reductase (Sdr Family) Member 3	ENSG00000162496	0.92314	1	1.47156	1	1.07578	1	0.908999	1
ENSXETG00000001389	F-Box And Leucine-Rich Repeat Protein 4	ENSG00000112234	0.899355	1	1.08907	1	0.822146	1	0.652881	1
ENSXETG00000001391	Vacuolar Protein Sorting 13 Homolog D	ENSG00000048707	0.907796	1	1.20982	1	0.606416	1	0.956458	1
ENSXETG00000001395	Family With Sequence Similarity 20, Member C	ENSG00000177706	1.10451	1	1.00776	1	1.18352	1	1.1702	1
ENSXETG00000001397	Runt-Related Transcription Factor 2	ENSG00000124813	0.647536	1	1.46868	1	0.936858	1	0.685058	1
ENSXETG00000001399	Mitochondrial Ribosomal Protein S16	ENSG00000182180	1.06966	1	0.997857	1	0.864382	1	1.12444	1
ENSXETG00000001404	Suppressor Of Ty 3 Homolog	ENSG00000196284	0.945052	1	0.824521	1	1.52948	1	1.58053	1
ENSXETG00000001407	Bestrophin 3	ENSG00000127325	1.26424	1	0.504849	0.654177	0.847255	1	1.60418	1
ENSXETG00000001410	Chaperonin Containing Tcp1, Subunit 2 (Beta)	ENSG00000166226	0.837387	1	0.868228	1	0.861183	1	0.992286	1
ENSXETG00000001414	Dpy-19-Like 1	ENSG00000173852	0.866079	1	1.00596	1	1.64269	1	0.765616	1
ENSXETG00000001415	Guanylate Binding Protein 7	ENSG00000183347	1.00044	1	1.20046	1	1.11959	1	0.821601	1
ENSXETG00000001416	Uncharacterized Protein	ENSG00000196188	0.931043	1	0.548637	1	1.37337	1	4.28166	0.00113283
ENSXETG00000001420	Coagulation Factor Ii (Thrombin) Receptor-Like 1	ENSG00000164251	0.751977	1	8.35927	4.23821e-06	0.647086	1	0.33644	0.857663
ENSXETG00000001426	Fibroblast Growth Factor Receptor Substrate 2	ENSG00000166225	1.04563	1	0.889145	1	0.740996	1	0.668522	1
ENSXETG00000001434	Mdm2 P53 Binding Protein Homolog	ENSG00000135679	0.872944	1	0.971901	1	0.810129	1	0.762223	1
ENSXETG00000001437	Cyclin-Dependent Kinase 4	ENSG00000135446	0.924494	1	1.01131	1	1.06339	1	0.97676	1
ENSXETG00000001438	Carboxypeptidase M	ENSG00000135678	1.94261	1	1.47895	1	1.53459	1	2.38743	1
ENSXETG00000001439	Cleavage And Polyadenylation Specific Factor 6, 68Kda	ENSG00000111605	1.1559	1	0.881207	1	1.46833	1	1.08665	1
ENSXETG00000001441	Oxytocin Receptor	ENSG00000180914	0.511213	1	1.02169	1	0.724012	1	2.46621	1
ENSXETG00000001443	Nucleoporin 107Kda	ENSG00000111581	0.80942	1	0.995602	1	0.608089	1	0.897847	1
ENSXETG00000001445	Rad18 Homolog	ENSG00000196220	1.35289	1	1.06813	1	1.64713	1	1.00579	1
ENSXETG00000001447	Thump Domain Containing 3	ENSG00000134077	1.09926	1	0.453955	0.421754	1.02384	1	1.21823	1
ENSXETG00000001448	Von Hippel-Lindau Tumor Suppressor	ENSG00000134086	1.01095	1	0.506777	0.888478	1.03748	1	0.918739	1
ENSXETG00000001450	Diacylglycerol O-Acyltransferase 1	ENSG00000185000	1.29312	1	0.918772	1	0.978785	1	0.766067	1
ENSXETG00000001453	Sec13 Homolog	ENSG00000157020	1.18935	1	0.896648	1	1.19042	1	0.983479	1
ENSXETG00000001455	Cullin-Associated And Neddylation-Dissociated 2 (Putative)	ENSG00000144712	0.780928	1	1.08209	1	1.10478	1	1.39886	1
ENSXETG00000001457	Tbc1 Domain Family, Member 20, Gene 2	ENSG00000125875	1.04901	1	0.992732	1	1.78554	1	2.99741	0.0883702
ENSXETG00000001461	Putative Ortholog Of 60S Ribosomal Protein L32 (Pp9932), 1 Of 2	ENSG00000144713	0.840445	1	0.873273	1	1.47709	1	1.257	1
ENSXETG00000001463	Intraflagellar Transport 122 Homolog	ENSG00000163913	0.773446	1	0.787043	1	1.11235	1	0.954324	1
ENSXETG00000001464	C-Abl Oncogene 1, Non-Receptor Tyrosine Kinase	ENSG00000097007	0.983345	1	1.81741	0.91429	1.31061	1	1.09502	1
ENSXETG00000001467	Plexin D1	ENSG00000004399	1.30403	1	0.852433	1	1.07816	1	1.39147	1
ENSXETG00000001473	Transmembrane And Coiled-Coil Domain Family 1	ENSG00000172765	1.13593	1	0.904542	1	1.24069	1	1.20071	1
ENSXETG00000001474	Allograft Inflammatory Factor 1-Like	ENSG00000126878	1.81914	0.984954	0.885601	1	1.00993	1	0.931679	1
ENSXETG00000001475	Nucleoporin 214Kda	ENSG00000126883	1.20825	1	0.82281	1	1.25085	1	1.0483	1
ENSXETG00000001478	Family With Sequence Similarity 78, Member A	ENSG00000126882	0.942371	1	1.06177	1	1.29259	1	1.32341	1
ENSXETG00000001479	Phosphatidic Acid Phosphatase Type 2 Domain Containing 3	ENSG00000160539	< 0,001	0.94419	0.534065	1	→ 0	1	0.46584	1
ENSXETG00000001480	Proline-Rich Coiled-Coil 2B	ENSG00000130723	0.977603	1	0.839617	1	1.19923	1	1.1667	1
ENSXETG00000001481	Protein-O-Mannosyltransferase 1	ENSG00000130714	1.35175	1	0.847896	1	1.51865	1	1.13262	1
ENSXETG00000001482	Uridine-Cytidine Kinase 1	ENSG00000130717	1.36784	1	0.731478	1	1.29866	1	1.70865	1
ENSXETG00000001485	Rap Guanine Nucleotide Exchange Factor (Gef) 1	ENSG00000107263	0.850093	1	0.912642	1	0.899367	1	1.12715	1
ENSXETG00000001486	Mediator Complex Subunit 27	ENSG00000160563	0.635083	1	1.10258	1	0.705912	1	2.16283	1
ENSXETG00000001496	Clathrin Interactor 1	ENSG00000113282	1.34705	1	0.864468	1	1.10681	1	1.20607	1
ENSXETG00000001499	Lsm11, U7 Small Nuclear Rna Associated	ENSG00000155858	1.38758	1	1.08828	1	1.09538	1	1.21523	1
ENSXETG00000001502	Cytoplasmic Fmr1 Interacting Protein 2	ENSG00000055163	0.796243	1	1.19429	1	0.779621	1	1.21665	1
ENSXETG00000001505	Mediator Complex Subunit 7	ENSG00000155868	1.07319	1	1.19511	1	0.929944	1	0.697661	1
ENSXETG00000001511	Kiaa1671	ENSG00000197077	0.80252	1	1.36587	1	1.15727	1	0.933153	1
ENSXETG00000001517	Myosin 18B	ENSG00000133454	0.0747157	0.900652	1.06813	1	1.41182	1	0.29115	1
ENSXETG00000001521	Transducin (Beta)-Like 1 X-Linked Receptor 1	ENSG00000177565	1.35556	1	1.02339	1	0.873399	1	0.913089	1
ENSXETG00000001526	Swi/Snf Related, Matrix Associated, Actin Dependent Regulator Of Chromatin, Subfamily A, Member 1	ENSG00000102038	1.07129	1	0.952863	1	0.656464	1	1.27047	1
ENSXETG00000001527	Grb2-Associated Binding Protein 3	ENSG00000160219	0.672441	1	1.57754	1	0.821344	1	0.657351	1
ENSXETG00000001528	Phosphatidylinositol Binding Clathrin Assembly Protein, Gene 2	ENSG00000073921	0.862953	1	1.0053	1	1.0877	1	1.14811	1
ENSXETG00000001529	Von Hippel-Lindau Binding Protein 1	ENSG00000155959	0.819932	1	1.36279	1	0.781714	1	0.522881	0.886994
ENSXETG00000001533	Storkhead Box 2	ENSG00000173320	1.3922	1	1.53099	1	1.48154	1	0.858126	1
ENSXETG00000001534	Ectonucleotide Pyrophosphatase/Phosphodiesterase 6	ENSG00000164303	1.94261	1	0.787043	1	0.362006	1	1.51398	1
ENSXETG00000001535	Coiled-Coil Domain Containing 111	ENSG00000164306	0.647536	1	Inf	0.381586	0.58826	1	0.4529	1
ENSXETG00000001536	Interferon Regulatory Factor 2	ENSG00000168310	1.10264	1	1.39641	1	0.912627	1	0.865131	1
ENSXETG00000001537	Caspase 3, Apoptosis-Related Cysteine Peptidase	ENSG00000164305	1.12687	1	2.65357	0.154487	0.821325	1	0.519056	0.735659
ENSXETG00000001539	Acyl-Coa Synthetase Long-Chain Family Member 1 Protein	ENSG00000151726	1.1183	1	0.917391	1	0.53842	1	1.18503	1
ENSXETG00000001541	Guanylate Cyclase Activator 1B (Retina)	ENSG00000112599	0.647536	1	7.4769	0.607273	0.261449	1	0.776399	1
ENSXETG00000001547	Collagen, Type Iv, Alpha 6	ENSG00000197565	0.262515	0.33941	1.96398	1	0.966427	1	0.56222	1
ENSXETG00000001561	Lrp2 Binding Protein	ENSG00000109771	0.669412	1	0.597428	1	0.988276	1	1.27293	1
ENSXETG00000001563	Pdz And Lim Domain 3	ENSG00000154553	0.820278	1	1.07876	1	0.558944	1	0.563018	0.963085
ENSXETG00000001564	Sorbin And Sh3 Domain Containing 2	ENSG00000154556	0.803661	1	1.51648	1	0.810017	1	0.532112	0.73672
ENSXETG00000001565	Collagen, Type Iv, Alpha 5	ENSG00000188153	0.562613	1	1.37646	1	1.19811	1	1.04929	1
ENSXETG00000001573	Sprouty Homolog 1, Antagonist Of Fgf Signaling	ENSG00000164056	1.3313	1	2.58071	0.105383	0.830484	1	0.800662	1
ENSXETG00000001582	Spermatogenesis Associated 5	ENSG00000145375	1.20576	1	0.758934	1	0.811393	1	0.963806	1
ENSXETG00000001584	Proteasome (Prosome, Macropain) 26S Subunit, Non-Atpase, 12	ENSG00000197170	1.23323	1	0.799825	1	1.15729	1	1.30562	1
ENSXETG00000001585	Nudix (Nucleoside Diphosphate Linked Moiety X)-Type Motif 6	ENSG00000170917	1.00166	1	1.02998	1	1.64713	1	0.931679	1
ENSXETG00000001586	Putative Ortholog Of Retinal Degeneration B Beta, 1 Of 1	ENSG00000154217	1.07726	1	0.969749	1	1.3656	1	1.36794	1
ENSXETG00000001587	Fibroblast Growth Factor 2 (Basic)	ENSG00000138685	0.469464	1	1.60219	1	0.656662	1	0.792918	1
ENSXETG00000001592	Bromodomain Phd Finger Transcription Factor	ENSG00000171634	1.22691	1	0.979996	1	1.27535	1	1.03296	1
ENSXETG00000001594	Karyopherin Alpha-2 Subunit Like	ENSG00000182481	0.83373	1	0.572605	1	0.957821	1	1.21686	1
ENSXETG00000001596	Uncharacterized Protein	ENSG00000138688	0.920014	1	1.02612	1	0.935613	1	0.81169	1
ENSXETG00000001609	Structural Maintenance Of Chromosomes Flexible Hinge Domain Containing 1	ENSG00000101596	1.03565	1	1.04862	1	0.819598	1	0.654556	1
ENSXETG00000001616	Kelch-Like 31	ENSG00000124743	1.94261	1	5.34065	1	2.35304	1	0.582299	1
ENSXETG00000001617	Lipin 2	ENSG00000101577	1.0985	1	1.17319	1	1.28488	1	1.00403	1
ENSXETG00000001618	Leucine Rich Repeat Containing 1	ENSG00000137269	1.02958	1	1.02219	1	0.832731	1	0.612161	1
ENSXETG00000001619	Myomesin 1, 185Kda	ENSG00000101605	1.08557	1	1.06813	1	1.88243	1	0.838511	1
ENSXETG00000001621	Family With Sequence Similarity 83, Member B	ENSG00000168143	0.138758	1	1.42417	1	5.8826	1	→ 0	1
ENSXETG00000001625	Solute Carrier Family 9 (Sodium/Hydrogen Exchanger), Member 9	ENSG00000181804	0.8936	1	0.957286	1	0.848881	1	0.844334	1
ENSXETG00000001626	Chromosome 3 Open Reading Frame 58	ENSG00000181744	0.697972	1	1.26685	1	1.83101	1	1.10972	1
ENSXETG00000001628	Procollagen-Lysine, 2-Oxoglutarate 5-Dioxygenase 2	ENSG00000152952	1.02844	1	0.74769	1	0.924408	1	0.443657	1
ENSXETG00000001633	Arfgap With Gtpase Domain, Ankyrin Repeat And Ph Domain 3	ENSG00000133612	1.28463	1	1.02624	1	1.59671	1	1.50967	1
ENSXETG00000001637	Chromosome 11 Open Reading Frame 2	ENSG00000149823	1.07047	1	0.860578	1	1.30542	1	1.05258	1
ENSXETG00000001638	Eh-Domain Containing 1	ENSG00000110047	0.780852	1	1.26357	1	1.02145	1	0.86655	1
ENSXETG00000001642	Uncharacterized Protein	ENSG00000143772	0.928135	1	1.06813	1	0.920754	1	1.28719	1
ENSXETG00000001644	Fk506 Binding Protein 4, 59Kda	ENSG00000004478	0.985753	1	0.781772	1	1.3429	1	0.836996	1
ENSXETG00000001647	Integrin Alpha Fg-Gap Repeat Containing 2	ENSG00000111203	1.00214	1	1.36186	1	1.67066	1	0.803737	1
ENSXETG00000001648	Dedicator Of Cytokinesis 8	ENSG00000107099	0.77269	1	1.13019	1	0.660377	1	0.97446	1
ENSXETG00000001650	Protein Phosphatase 2, Regulatory Subunit B', Beta	ENSG00000068971	2.59014	1	0.839244	1	4.11782	1	0.665485	1
ENSXETG00000001656	Cobw Domain Containing 2	ENSG00000136682	1.20479	1	1.30348	1	0.712699	1	0.995732	1
ENSXETG00000001661	Adp-Ribosylation Factor-Like 2	ENSG00000213465	0.719017	1	0.941402	1	1.19791	1	0.893762	1
ENSXETG00000001662	Sorting Nexin 15	ENSG00000110025	0.734125	1	0.847137	1	1.05585	1	1.07017	1
ENSXETG00000001670	Phosphoglucomutase 5	ENSG00000154330	1.2362	1	0.801097	1	0.833368	1	0.754833	1
ENSXETG00000001671	Transaldolase 1	ENSG00000177156	0.708173	1	1.27452	1	1.30719	1	1.11637	1
ENSXETG00000001672	D4, Zinc And Double Phd Fingers Family 2	ENSG00000133884	1.00204	1	0.976171	1	1.37261	1	0.955731	1
ENSXETG00000001673	Uncharacterized Protein	ENSG00000168539	3.88522	1	0.30518	1	4.70608	1	0.931679	1
ENSXETG00000001678	Phosphatidylinositol-4-Phosphate 5-Kinase, Type I, Beta	ENSG00000107242	0.82082	1	1.12942	1	0.94933	1	0.789559	1
ENSXETG00000001682	Uncharacterized Protein Loc394518	ENSG00000119139	1.80818	0.871103	0.97541	1	1.33475	1	1.51471	1
ENSXETG00000001683	Tight Junction Protein 2 (Zona Occludens 2)	ENSG00000119139	1.35578	1	0.7984	1	0.998734	1	1.34428	1
ENSXETG00000001688	Mam Domain Containing 2	ENSG00000165072	1.10621	1	0.579842	1	1.17652	1	1.2331	1
ENSXETG00000001690	Succinate-Coa Ligase, Alpha Subunit	ENSG00000163541	0.991888	1	0.91876	1	1.33724	1	1.36221	1
ENSXETG00000001697	Olfactomedin-Like 3	ENSG00000116774	0.395716	0.68712	0.678177	1	0.550307	1	0.759521	1
ENSXETG00000001698	Homeodomain Interacting Protein Kinase 1	ENSG00000163349	0.941224	1	1.27312	1	1.40706	1	1.1646	1
ENSXETG00000001701	Serine/Arginine-Rich Splicing Factor 3	ENSG00000112081	0.976247	1	0.92234	1	0.627612	1	0.773104	1
ENSXETG00000001702	Adenosine A1 Receptor	ENSG00000163485	0.971304	1	2.34988	1	0.58826	1	0.970499	1
ENSXETG00000001703	Neuralized Homolog 1B	ENSG00000214357	0.707363	1	1.09661	1	0.814513	1	0.967765	1
ENSXETG00000001704	Myogenin (Myogenic Factor 4)	ENSG00000122180	0.323768	1	0.320439	1	2.74521	1	0.2588	1
ENSXETG00000001714	Lim Domain Binding 1	ENSG00000198728	1.05358	1	0.862826	1	1.26031	1	1.28207	1
ENSXETG00000001719	Acyl-Coa Dehydrogenase Family, Member 9	ENSG00000177646	1.18085	1	0.926983	1	1.23006	1	1.31572	1
ENSXETG00000001721	Iq Motif And Sec7 Domain 1	ENSG00000144711	1.17636	1	0.898716	1	1.24989	1	1.19371	1
ENSXETG00000001724	Ankylosis, Progressive Homolog	ENSG00000154122	1.07838	1	1.293	1	1.04301	1	1.07652	1
ENSXETG00000001725	Family With Sequence Similarity 105, Member B	ENSG00000154124	0.876696	1	0.995538	1	1.09808	1	0.87723	1
ENSXETG00000001727	Family With Sequence Similarity 105, Member A	ENSG00000145569	1.4688	1	0.783295	1	0.449217	1	0.844334	1
ENSXETG00000001729	Lysophosphatidylcholine Acyltransferase 1	ENSG00000153395	1.01177	1	1.17768	1	0.556633	1	0.624907	1
ENSXETG00000001731	Steroid-5-Alpha-Reductase, Alpha Polypeptide 1 (3-Oxo-5 Alpha-Steroid Delta 4-Dehydrogenase Alpha 1)	ENSG00000145545	0.857548	1	1.1384	1	1.02548	1	1.13999	1
ENSXETG00000001732	Nop2/Sun Domain Family, Member 2	ENSG00000037474	0.945593	1	1.0747	1	0.809379	1	0.887313	1
ENSXETG00000001734	Ubiquitin-Conjugating Enzyme E2Q Family-Like 1	ENSG00000215218	0.51422	1	0.830767	1	0.811393	1	0.506347	1
ENSXETG00000001738	Natural Killer-Tumor Recognition Sequence	ENSG00000114857	1.13633	1	0.902604	1	1.00272	1	1.00875	1
ENSXETG00000001740	Loss Of Heterozygosity, 12, Chromosomal Region 1	ENSG00000165714	0.564712	1	0.830767	1	1.04864	1	1.84729	1
ENSXETG00000001747	Methyltransferase Like 17	ENSG00000165792	0.350749	1	0.758027	1	0.60194	1	0.635236	1
ENSXETG00000001748	Poly (Adp-Ribose) Polymerase 2	ENSG00000129484	0.999872	1	0.936548	1	1.07541	1	0.761218	1
ENSXETG00000001749	G Protein-Coupled Receptor 19	ENSG00000183150	→ 0	1	2.13626	1	0.130724	1	6.98759	1
ENSXETG00000001756	Microtubule Associated Monoxygenase, Calponin And Lim Domain Containing 3	ENSG00000093100	1.3104	1	0.988782	1	0.979373	1	0.942406	1
ENSXETG00000001763	Agrin	ENSG00000188157	0.766198	1	1.06124	1	1.149	1	0.756233	1
ENSXETG00000001769	Hairy And Enhancer Of Split 4	ENSG00000114315	1.02486	1	1.90157	0.809157	1.37527	1	1.06333	1
ENSXETG00000001770	Junctophilin 2	ENSG00000149596	1.56903	1	1.19379	1	0.980433	1	1.1646	1
ENSXETG00000001773	Fat Storage-Inducing Transmembrane Protein 2	ENSG00000197296	0.686922	1	0.950962	1	0.714181	1	1.0244	1
ENSXETG00000001775	Hepatocyte Nuclear Factor 4, Alpha	ENSG00000101076	0.896588	1	1.3561	1	0.993425	1	1.3022	1
ENSXETG00000001776	Tocopherol (Alpha) Transfer Protein-Like	ENSG00000124120	0.687962	1	0.711263	1	0.754951	1	0.706073	1
ENSXETG00000001777	Heterogeneous Nuclear Ribonucleoprotein M	ENSG00000099783	1.48809	1	0.973485	1	1.0159	1	1.47739	1
ENSXETG00000001778	Serine Incorporator 3	ENSG00000132824	1.06452	1	0.98458	1	1.19247	1	1.10261	1
ENSXETG00000001779	Translocase Of Inner Mitochondrial Membrane 44 Homolog	ENSG00000104980	0.803838	1	1.00294	1	0.570325	1	0.712209	1
ENSXETG00000001781	Fibrillin 3	ENSG00000142449	0.552731	1	0.936548	1	0.776503	1	0.841099	1
ENSXETG00000001783	Staufen, Rna Binding Protein, Homolog 1	ENSG00000124214	0.886776	1	0.942154	1	1.16852	1	1.17569	1
ENSXETG00000001784	Cse1 Chromosome Segregation 1-Like	ENSG00000124207	0.819147	1	0.900798	1	0.668373	1	0.802035	1
ENSXETG00000001785	Adp-Ribosylation Factor Guanine Nucleotide-Exchange Factor 2 (Brefeldin A-Inhibited)	ENSG00000124198	1.15799	1	1.05317	1	0.865837	1	0.919694	1
ENSXETG00000001791	Signal Peptide Peptidase-Like 2B	ENSG00000005206	1.1549	1	1.13527	1	0.807567	1	0.978587	1
ENSXETG00000001794	Translocase Of Inner Mitochondrial Membrane 13 Homolog	ENSG00000099800	0.629295	1	0.643845	1	0.890915	1	0.913989	1
ENSXETG00000001795	Lamin B2	ENSG00000176619	0.692582	1	1.15532	1	0.843542	1	1.14551	1
ENSXETG00000001796	Leucine Rich Repeat Containing 14B	ENSG00000185028	1.37496	1	1.12897	1	0.561237	1	1.06518	1
ENSXETG00000001802	Metaxin 2	ENSG00000128654	0.96267	1	0.733125	1	0.905015	1	0.87239	1
ENSXETG00000001806	Heterogeneous Nuclear Ribonucleoprotein A3	ENSG00000170144	1.21001	1	0.941486	1	1.10203	1	1.23645	1
ENSXETG00000001807	Uncharacterized Protein	ENSG00000085265	1.94261	1	1.35944	1	1.12304	1	1.1646	1
ENSXETG00000001808	Nuclear Factor (Erythroid-Derived 2)-Like 2	ENSG00000116044	0.879474	1	1.23149	1	0.960431	1	0.888258	1
ENSXETG00000001812	Periostin, Osteoblast Specific Factor	ENSG00000133110	0.973315	1	0.908103	1	0.598845	1	0.931368	1
ENSXETG00000001813	Asparagine-Linked Glycosylation 5, Dolichyl-Phosphate Beta-Glucosyltransferase Homolog	ENSG00000120697	0.774357	1	1.03551	1	1.04106	1	0.731378	1
ENSXETG00000001816	Peroxisomal Biogenesis Factor 11 Gamma	ENSG00000104883	0.919689	1	1.17072	1	0.814819	1	0.689163	1
ENSXETG00000001817	Toll-Like Receptor 2	ENSG00000137462	0.796905	1	1.61509	1	0.749819	1	0.733351	1
ENSXETG00000001818	Family With Sequence Similarity 48, Member A	ENSG00000102710	1.0116	1	1.01592	1	0.935012	1	1.28383	1
ENSXETG00000001819	Exosome Component 8	ENSG00000120699	0.615737	1	0.783948	1	0.807034	1	1.02009	1
ENSXETG00000001820	Smad Family Member 9	ENSG00000120693	0.82048	1	2.11879	0.518066	0.712782	1	1.04617	1
ENSXETG00000001821	Sterol O-Acyltransferase 2	ENSG00000167780	1.15613	1	1.03348	1	1.25483	1	0.927723	1
ENSXETG00000001822	Spry Domain Containing 3	ENSG00000167778	0.894369	1	3.33434	0.0185435	1.21013	1	0.874404	1
ENSXETG00000001824	Regulatory Factor X-Associated Protein	ENSG00000133111	1.82075	0.843765	0.784868	1	1.76709	1	1.08882	1
ENSXETG00000001828	1-Acylglycerol-3-Phosphate O-Acyltransferase 9	ENSG00000138678	0.837146	1	1.01191	1	0.880274	1	0.839196	1
ENSXETG00000001829	Eukaryotic Translation Initiation Factor 4B	ENSG00000063046	1.27914	1	0.810897	1	1.07153	1	1.42518	1
ENSXETG00000001831	Helicase, Polq-Like	ENSG00000163312	0.777043	1	1.22521	1	0.439	0.946463	0.734941	1
ENSXETG00000001833	Kiaa0922	ENSG00000121210	1.00114	1	1.40756	1	0.825817	1	1.01861	1
ENSXETG00000001834	Replication Protein A2, 32Kda	ENSG00000117748	1.66509	1	0.824659	1	0.900293	1	1.20814	1
ENSXETG00000001836	Meiotic Nuclear Divisions 1 Homolog	ENSG00000121211	0.62441	1	1.28175	1	1.17652	1	0.582299	1
ENSXETG00000001837	Tripartite Motif Containing 2	ENSG00000109654	0.879767	1	1.10304	1	1.20545	1	0.973053	1
ENSXETG00000001839	Fh2 Domain Containing 1	ENSG00000137460	1.84143	1	4.33104	0.000762246	1.07639	1	1.34377	1
ENSXETG00000001840	Adp-Ribosylation Factor Interacting Protein 1 (Arfaptin 1)	ENSG00000164144	0.69112	1	0.866988	1	0.761277	1	0.918241	1
ENSXETG00000001845	Mitochondrial Ribosomal Protein L3	ENSG00000114686	1.63683	1	0.509789	1	0.739873	1	0.936482	1
ENSXETG00000001850	Dnaj (Hsp40) Homolog, Subfamily C, Member 13	ENSG00000138246	0.78161	1	1.05513	1	0.769603	1	0.833837	1
ENSXETG00000001852	Mitochondrial Ribosomal Protein L32	ENSG00000106591	0.630717	1	0.826289	1	0.490216	1	0.653601	1
ENSXETG00000001853	Proteasome (Prosome, Macropain) Subunit, Alpha Type, 2	ENSG00000106588	1.11612	1	0.841313	1	1.03585	1	1.06357	1
ENSXETG00000001854	Topoisomerase (Dna) Ii Binding Protein 1	ENSG00000163781	1.12257	1	0.822178	1	0.728868	1	1.11132	1
ENSXETG00000001855	Chromosome 7 Open Reading Frame 25	ENSG00000136197	0.700039	1	0.813346	1	1.19087	1	0.651386	1
ENSXETG00000001856	Gli Family Zinc Finger 3	ENSG00000106571	0.388522	1	1.86923	1	0.58826	1	0.873449	1
ENSXETG00000001859	Cdv3 Homolog	ENSG00000091527	0.727101	1	0.842956	1	0.877432	1	0.741225	1
ENSXETG00000001861	Uncharacterized Protein	ENSG00000122641	0.3351	0.122576	2.25718	0.606084	1.13815	1	0.334353	0.0380104
ENSXETG00000001863	Scm-Like With Four Mbt Domains 2	ENSG00000198879	0.526809	1	1.46486	1	0.738745	1	1.14668	1
ENSXETG00000001865	Inter-Alpha (Globulin) Inhibitor H5	ENSG00000123243	0.930147	1	1.05599	1	0.775279	1	1.13225	1
ENSXETG00000001866	Inter-Alpha (Globulin) Inhibitor H2	ENSG00000151655	0.776371	1	1.37682	1	0.831712	1	0.929999	1
ENSXETG00000001868	Atp Synthase, H+ Transporting, Mitochondrial F1 Complex, Gamma Polypeptide 1	ENSG00000165629	1.01299	1	0.947868	1	1.19975	1	1.24921	1
ENSXETG00000001869	Taf3 Rna Polymerase Ii, Tata Box Binding Protein (Tbp)-Associated Factor, 140Kda	ENSG00000165632	1.46941	1	0.820106	1	1.09233	1	1.12877	1
ENSXETG00000001875	Protocadherin 1	ENSG00000156453	0.728478	1	1.30947	1	0.939252	1	0.703693	1
ENSXETG00000001879	Nuclear Receptor Subfamily 3, Group C, Member 1 (Glucocorticoid Receptor)	ENSG00000113580	1.13235	1	1.1005	1	1.05278	1	0.866541	1
ENSXETG00000001880	Rho Gtpase Activating Protein 26	ENSG00000145819	0.703206	1	1.10711	1	0.89271	1	0.821123	1
ENSXETG00000001882	Carbohydrate (Chondroitin 4) Sulfotransferase 11	ENSG00000171310	1.13593	1	1.11457	1	0.77034	1	1.1854	1
ENSXETG00000001883	Solute Carrier Family 41, Member 2	ENSG00000136052	0.740727	1	1.60714	1	1.17347	1	0.724402	1
ENSXETG00000001885	Arp6 Actin-Related Protein 6 Homolog	ENSG00000075089	0.707109	1	0.836885	1	0.607739	1	0.632431	1
ENSXETG00000001886	Aldehyde Dehydrogenase 1 Family, Member L2	ENSG00000136010	0.814242	1	1.26716	1	0.651288	1	0.787386	1
ENSXETG00000001887	Kiaa1033	ENSG00000136051	0.799029	1	1.17013	1	0.697335	1	0.825589	1
ENSXETG00000001888	Adaptor Protein, Phosphotyrosine Interaction, Ph Domain And Leucine Zipper Containing 2	ENSG00000136044	1.13066	1	1.06813	1	0.627477	1	0.856544	1
ENSXETG00000001890	Leukotriene A4 Hydrolase	ENSG00000111144	0.756845	1	1.10874	1	0.802608	1	1.30655	1
ENSXETG00000001891	Elk3, Ets-Domain Protein (Srf Accessory Protein 2)	ENSG00000111145	0.832023	1	1.28026	1	0.980985	1	0.981216	1
ENSXETG00000001892	Cyclin-Dependent Kinase 17	ENSG00000059758	0.920361	1	1.10769	1	0.865088	1	0.791927	1
ENSXETG00000001903	Tubulin, Gamma Complex Associated Protein 3	ENSG00000126216	1.10661	1	0.988137	1	1.01405	1	0.724058	1
ENSXETG00000001905	Atpase, Class Vi, Type 11A	ENSG00000068650	0.950189	1	1.50683	1	0.780781	1	0.716676	1
ENSXETG00000001908	B-Cell Cll/Lymphoma 7C	ENSG00000099385	2.28045	0.659249	0.854503	1	1.81826	1	1.15151	1
ENSXETG00000001910	Zinc Finger Protein 646	ENSG00000167395	0.785437	1	0.717066	1	1.3698	1	1.17096	1
ENSXETG00000001911	Zinc Finger Protein 668	ENSG00000167394	1.36888	1	0.53025	0.831439	1.23535	1	1.90623	0.70124
ENSXETG00000001913	Hydroxy-Delta-5-Steroid Dehydrogenase, 3 Beta- And Steroid Delta-Isomerase 7	ENSG00000099377	1.21572	1	0.713536	1	0.816819	1	1.21384	1
ENSXETG00000001920	Mcf.2 Cell Line Derived Transforming Sequence-Like	ENSG00000126217	1.02023	1	1.13096	1	0.825703	1	1.08211	1
ENSXETG00000001921	Set Domain Containing 1A	ENSG00000099381	1.16556	1	0.869164	1	1.28484	1	1.27333	1
ENSXETG00000001923	Ring Finger Protein 103	ENSG00000239305	0.913072	1	1.48922	1	1.32479	1	1.19145	1
ENSXETG00000001924	Required For Meiotic Nuclear Division 5 Homolog A	ENSG00000153561	1.40586	1	0.948486	1	1.15696	1	0.961116	1
ENSXETG00000001926	Eukaryotic Translation Initiation Factor 2-Alpha Kinase 3	ENSG00000172071	0.661121	1	1.9031	0.787633	0.974491	1	1.00793	1
ENSXETG00000001927	F-Box And Leucine-Rich Repeat Protein 19	ENSG00000099364	1.34067	1	0.649687	1	2.01404	1	1.27853	1
ENSXETG00000001931	Pci Domain Containing 2	ENSG00000126226	1.06294	1	1.61461	1	0.600776	1	0.776399	1
ENSXETG00000001932	Coagulation Factor 7 (Serum Prothrombin Conversion Accelerator)	ENSG00000057593	1.17735	1	1.28063	1	0.954864	1	1.13291	1
ENSXETG00000001936	Threonine Synthase-Like 2	ENSG00000144115	1.09911	1	1.6912	1	0.637281	1	1.47107	1
ENSXETG00000001938	Fatty Acid Binding Protein 1, Liver	ENSG00000163586	2.64947	0.0937591	0.457574	0.435708	2.71504	0.202971	2.72066	0.0720892
ENSXETG00000001940	Set And Mynd Domain Containing 1	ENSG00000115593	1.78072	1	1.92263	1	1.56869	1	0.46584	1
ENSXETG00000001943	K(Lysine) Acetyltransferase 8	ENSG00000103510	1.84767	0.815944	0.752777	1	1.38769	1	1.20217	1
ENSXETG00000001951	Fused In Sarcoma	ENSG00000089280	1.76682	0.986345	0.776294	1	1.54919	1	1.3615	1
ENSXETG00000001952	Polymerase (Rna) I Polypeptide A, 194Kda	ENSG00000068654	0.84068	1	0.606759	1	0.79488	1	1.13515	1
ENSXETG00000001956	Diacylglycerol Kinase, Zeta	ENSG00000149091	0.907891	1	0.855492	1	1.02699	1	1.3056	1
ENSXETG00000001957	Cullin 4A	ENSG00000139842	1.03741	1	0.947687	1	0.771244	1	0.792353	1
ENSXETG00000001967	Midkine (Neurite Growth-Promoting Factor 2)	ENSG00000110492	1.03347	1	1.00021	1	1.28769	1	1.621	1
ENSXETG00000001972	Growth Hormone Regulated Tbc Protein 1	ENSG00000139835	1.07355	1	0.964539	1	0.84824	1	1.21863	1
ENSXETG00000001974	St3 Beta-Galactoside Alpha-2,3-Sialyltransferase 5	ENSG00000115525	0.703039	1	1.32948	1	0.759045	1	0.806901	1
ENSXETG00000001979	Autophagy/Beclin-1 Regulator 1	ENSG00000110497	1.54717	1	0.987986	1	1.67823	1	1.04752	1
ENSXETG00000001980	Zinc Finger Protein 408	ENSG00000175213	1.17366	1	1.11085	1	0.933102	1	1.23115	1
ENSXETG00000001981	Harbinger Transposase Derived 1	ENSG00000180423	2.16849	0.986728	0.899477	1	1.61297	1	0.652175	1
ENSXETG00000001982	Coagulation Factor 2 (Thrombin)	ENSG00000180210	0.796683	1	1.21822	1	1.42126	1	1.16607	1
ENSXETG00000001983	Atg13 Autophagy Related 13 Homolog (S. Cerevisiae)	ENSG00000175224	1.16482	1	0.879392	1	1.27693	1	1.18228	1
ENSXETG00000001985	Rho Gtpase Activating Protein 1	ENSG00000175220	1.0336	1	0.976857	1	1.22773	1	1.04337	1
ENSXETG00000001986	Cytoskeleton Associated Protein 5	ENSG00000175216	1.03837	1	0.873321	1	1.07636	1	1.15983	1
ENSXETG00000001994	Anoctamin 1, Calcium Activated Chloride Channel	ENSG00000131620	2.19821	1	1.91635	1	1.77913	1	0.851429	1
ENSXETG00000001996	Taf4 Rna Polymerase Ii, Tata Box Binding Protein (Tbp)-Associated Factor, 135Kda	ENSG00000130699	0.964741	1	0.980075	1	1.31265	1	1.05983	1
ENSXETG00000001997	Lsm14B, Scd6 Homolog B	ENSG00000149657	1.30223	1	1.03163	1	1.54647	1	1.06796	1
ENSXETG00000001998	Proteasome (Prosome, Macropain) Subunit, Alpha Type, 7	ENSG00000101182	1.15123	1	0.983063	1	1.50629	1	1.13218	1
ENSXETG00000001999	Synovial Sarcoma Translocation Gene On Chromosome 18-Like 1	ENSG00000184402	0.698976	1	0.929411	1	1.11116	1	0.799927	1
ENSXETG00000002001	Gtp Binding Protein 5 (Putative)	ENSG00000101181	1.21157	1	0.458514	0.477132	1.44264	1	1.52903	1
ENSXETG00000002003	Guanine Nucleotide Binding Protein (G Protein), Alpha Inhibiting Activity Polypeptide 3	ENSG00000065135	0.877841	1	1.13118	1	0.950219	1	0.988675	1
ENSXETG00000002005	Guanine Nucleotide Binding Protein (G Protein), Alpha Transducing Activity Polypeptide 2	ENSG00000134183	0.971304	1	0.801097	1	0.534782	1	1.33097	1
ENSXETG00000002006	Oxysterol Binding Protein-Like 2	ENSG00000130703	1.36489	1	0.814156	1	1.23411	1	1.17825	1
ENSXETG00000002007	Adhesion Regulating Molecule 1	ENSG00000130706	1.012	1	0.873503	1	1.01558	1	1.19643	1
ENSXETG00000002009	Adenosine Monophosphate Deaminase 2	ENSG00000116337	1.18835	1	0.762949	1	1.12905	1	0.815219	1
ENSXETG00000002012	Ribosomal Protein S21	ENSG00000171858	1.14792	1	0.895657	1	1.31928	1	1.36047	1
ENSXETG00000002013	Cdk5 And Abl Enzyme Substrate 2	ENSG00000149679	0.884439	1	1.32595	1	1.2679	1	1.18558	1
ENSXETG00000002017	Glutathione S-Transferase Mu 1	ENSG00000134184	0.616924	1	1.19409	1	1.09898	1	0.783663	1
ENSXETG00000002023	Adenosylhomocysteinase-Like 1	ENSG00000168710	1.08367	1	1.27675	1	0.709485	1	0.62126	1
ENSXETG00000002025	Solute Carrier Family 6, Member 17	ENSG00000197106	0.647536	1	3.89867	0.076421	0.141182	0.198901	0.741108	1
ENSXETG00000002026	Matrix Metallopeptidase 17 (Membrane-Inserted)	ENSG00000198598	0.971304	1	1.06813	1	5.29434	1	Inf	1
ENSXETG00000002028	Unc-51-Like Kinase 1	ENSG00000177169	1.93326	0.740116	1.50562	1	1.03869	1	0.886702	1
ENSXETG00000002029	Rna Binding Motif Protein 15	ENSG00000162775	0.862711	1	0.913966	1	1.25561	1	0.821084	1
ENSXETG00000002030	Pseudouridylate Synthase 1	ENSG00000177192	1.19332	1	0.547091	1	0.764738	1	0.910505	1
ENSXETG00000002036	Dehydrogenase/Reductase (Sdr Family) Member 11	ENSG00000108272	0.8833	1	1.05402	1	0.93129	1	0.984363	1
ENSXETG00000002038	Gametogenetin Binding Protein 2	ENSG00000005955	0.921916	1	0.961316	1	0.742557	1	0.94735	1
ENSXETG00000002039	Phosphatidylinositol Glycan Anchor Biosynthesis, Class W	ENSG00000184886	1.30297	1	1.06813	1	0.784346	1	0.328056	0.572618
ENSXETG00000002040	Myosin Xix	ENSG00000141140	1.07178	1	0.856851	1	0.51615	1	0.818595	1
ENSXETG00000002041	E1A Binding Protein P400	ENSG00000183495	1.43753	1	1.0757	1	1.05762	1	1.10914	1
ENSXETG00000002042	Ring Finger Protein 113A	ENSG00000125352	1.66319	1	0.697307	1	1.1834	1	0.900173	1
ENSXETG00000002043	Nucleolar Complex Associated 4 Homolog	ENSG00000184967	0.730706	1	0.764445	1	0.863413	1	0.943229	1
ENSXETG00000002045	Myc Induced Nuclear Antigen	ENSG00000170854	1.19283	1	0.792483	1	1.01651	1	1.6787	1
ENSXETG00000002047	Coproporphyrinogen Oxidase	ENSG00000080819	0.830974	1	1.13236	1	2.23	0.47739	1.12307	1
ENSXETG00000002049	Chromosome 21 Open Reading Frame 91	ENSG00000154642	1.12881	1	3.11538	0.123373	1.33132	1	1.19107	1
ENSXETG00000002058	Transmembrane Protein, Adipocyte Asscociated 1	ENSG00000163870	0.742762	1	1.14096	1	1.45888	1	0.619468	1
ENSXETG00000002059	Minichromosome Maintenance Complex Component 2	ENSG00000073111	1.07631	1	0.870327	1	1.07147	1	0.933687	1
ENSXETG00000002061	Ankyrin Repeat And Btb (Poz) Domain Containing 1	ENSG00000114626	1.23998	1	1.16413	1	1.3485	1	1.08041	1
ENSXETG00000002062	Monoglyceride Lipase	ENSG00000074416	0.94845	1	1.10304	1	0.923968	1	0.965622	1
ENSXETG00000002064	Ruvb-Like 1	ENSG00000175792	1.4838	1	0.746477	1	0.889564	1	1.47516	1
ENSXETG00000002066	Eukaryotic Elongation Factor, Selenocysteine-Trna-Specific	ENSG00000132394	1.52171	1	0.779446	1	1.02568	1	0.719696	1
ENSXETG00000002071	Solute Carrier Family 35, Member E1	ENSG00000127526	0.888835	1	1.83956	0.937161	1.02945	1	0.976527	1
ENSXETG00000002072	Calcium Homeostasis Endoplasmic Reticulum Protein	ENSG00000085872	1.10008	1	0.854988	1	0.964835	1	1.17754	1
ENSXETG00000002074	Epidermal Growth Factor Receptor Pathway Substrate 15-Like 1	ENSG00000127527	0.657058	1	1.28175	1	1.05984	1	0.776399	1
ENSXETG00000002075	Kruppel-Like Factor 2 (Lung)	ENSG00000127528	0.499018	0.674608	2.86615	0.0463236	0.769973	1	0.712518	1
ENSXETG00000002095	Chloride Channel 5	ENSG00000171365	0.753556	1	1.39129	1	0.813084	1	0.746783	1
ENSXETG00000002098	Phosphodiesterase 5A, Cgmp-Specific	ENSG00000138735	1.13319	1	0.410819	1	0.534782	1	1.1646	1
ENSXETG00000002100	Mad2 Mitotic Arrest Deficient-Like 1	ENSG00000164109	0.438653	1	2.77714	1	0.61179	1	0.512424	1
ENSXETG00000002101	Pr Domain Containing 5	ENSG00000138738	4.37087	1	0.410819	1	0.352956	1	0.698759	1
ENSXETG00000002103	Neuron-Derived Neurotrophic Factor	ENSG00000173376	0.971304	1	3.20439	1	0.352956	1	0.332743	1
ENSXETG00000002108	Arrestin Domain Containing 4	ENSG00000140450	2.0864	0.48172	1.04074	1	1.01826	1	0.819854	1
ENSXETG00000002112	Insulin-Like Growth Factor 1 Receptor	ENSG00000140443	1.36702	1	0.858908	1	1.57862	1	0.916812	1
ENSXETG00000002117	Chromosome 5 Open Reading Frame 54	ENSG00000119899	0.663122	1	1.0126	1	0.784346	1	1.02204	1
ENSXETG00000002119	Sep (O-Phosphoserine) Trna:Sec (Selenocysteine) Trna Synthase	ENSG00000109618	0.88951	1	0.812707	1	0.531068	1	1.05733	1
ENSXETG00000002121	Coiled-Coil Domain Containing 149	ENSG00000181982	0.921064	1	1.06813	1	1.34459	1	1.00506	1
ENSXETG00000002122	Superoxide Dismutase 3, Extracellular	ENSG00000109610	0.543719	0.813815	1.1268	1	2.08775	0.644095	0.622657	1
ENSXETG00000002123	Deah (Asp-Glu-Ala-His) Box Polypeptide 15	ENSG00000109606	1.26996	1	0.762321	1	0.860609	1	1.35072	1
ENSXETG00000002126	Transmembrane Protein 97	ENSG00000109084	0.643326	1	0.897774	1	0.922709	1	0.794972	1
ENSXETG00000002137	Scavenger Receptor Class A, Member 3	ENSG00000168077	2.91391	1	1.06813	1	1.17652	1	4.0761	1
ENSXETG00000002138	Uncharacterized Protein	ENSG00000120885	2.5092	1	0.485513	1	0.686303	1	1.21213	1
ENSXETG00000002143	Mab-21 Domain Containing 2	ENSG00000180611	0.971304	1	0.801097	1	1.02945	1	1.63044	1
ENSXETG00000002149	Chromosome 18 Open Reading Frame 10	ENSG00000134779	2.01732	1	1.06813	1	1.33695	1	2.57875	1
ENSXETG00000002151	Aquaporin 3 (Gill Blood Group)	ENSG00000165272	1.33569	1	1.09534	1	1.17293	1	0.915151	1
ENSXETG00000002153	Nucleolar Protein Family 6 (Rna-Associated)	ENSG00000165271	1.39934	1	0.508139	0.759888	1.18951	1	1.48459	1
ENSXETG00000002154	Ubiquitin-Conjugating Enzyme E2R 2	ENSG00000107341	1.5257	1	2.31702	0.286056	1.02994	1	1.19839	1
ENSXETG00000002157	Uncharacterized Protein	ENSG00000137073	1.11132	1	0.89068	1	1.17517	1	1.01024	1
ENSXETG00000002160	Ubiquitin Associated Protein 1	ENSG00000165006	1.09232	1	1.34187	1	1.10326	1	0.957164	1
ENSXETG00000002161	Guanine Nucleotide Binding Protein-Like 2 (Nucleolar)	ENSG00000134697	1.3966	1	0.824021	1	1.05549	1	1.31867	1
ENSXETG00000002162	Nudix (Nucleoside Diphosphate Linked Moiety X)-Type Motif 2	ENSG00000164978	0.855672	1	0.962401	1	1.24302	1	1.23234	1
ENSXETG00000002166	Dynein, Axonemal, Light Intermediate Chain 1	ENSG00000163879	1.14271	1	1.83956	1	1.03811	1	1.47107	1
ENSXETG00000002173	Small Nuclear Ribonucleoprotein D2 Polypeptide 16.5Kda	ENSG00000125743	1.29388	1	0.821976	1	1.40839	1	0.932838	1
ENSXETG00000002203	Farnesyltransferase, Caax Box, Beta	ENSG00000257365	0.945517	1	0.83486	1	1.23655	1	0.619468	1
ENSXETG00000002204	Eukaryotic Translation Initiation Factor 2 Alpha Kinase 4	ENSG00000128829	1.0531	1	0.794548	1	0.740868	1	0.88644	1
ENSXETG00000002206	B-Cell Cll/Lymphoma 11A (Zinc Finger Protein)	ENSG00000119866	1.15506	1	1.25887	1	0.967139	1	0.973846	1
ENSXETG00000002208	Poly(A) Polymerase Gamma	ENSG00000115421	0.633106	1	0.889042	1	0.63774	1	0.850735	1
ENSXETG00000002209	V-Rel Reticuloendotheliosis Viral Oncogene Homolog	ENSG00000162924	0.595842	1	4.37188	0.00055383	0.767295	1	0.95398	1
ENSXETG00000002210	Pseudouridylate Synthase 10	ENSG00000162927	0.770344	1	0.756591	1	0.401738	1	1.3165	1
ENSXETG00000002211	Serine/Arginine-Rich Splicing Factor 5	ENSG00000100650	0.924299	1	1.17095	1	0.86358	1	0.877698	1
ENSXETG00000002212	Peroxisomal Biogenesis Factor 13	ENSG00000162928	1.31759	1	0.676155	1	1.40529	1	1.23361	1
ENSXETG00000002216	Solute Carrier Family 8 (Sodium/Calcium Exchanger), Member 3	ENSG00000100678	0.431691	1	0.712086	1	3.52956	1	2.9115	1
ENSXETG00000002218	Ubiquitin Specific Peptidase 34	ENSG00000115464	0.872237	1	1.15594	1	0.854486	1	0.926571	1
ENSXETG00000002222	Mediator Complex Subunit 6	ENSG00000133997	1.14952	1	0.98199	1	0.9219	1	0.895845	1
ENSXETG00000002224	Exportin 1 (Crm1 Homolog)	ENSG00000082898	0.748382	1	0.97453	1	0.731648	1	0.953281	1
ENSXETG00000002225	Rod1 Regulator Of Differentiation 1	ENSG00000119314	0.765836	1	1.08634	1	0.859201	1	0.93736	1
ENSXETG00000002227	Chaperonin Containing Tcp1, Subunit 4 (Delta)	ENSG00000115484	0.989106	1	0.815251	1	1.18632	1	1.15605	1
ENSXETG00000002228	Hydroxysteroid Dehydrogenase Like 2	ENSG00000119471	0.85896	1	0.838444	1	0.90561	1	0.990747	1
ENSXETG00000002229	Kiaa1958	ENSG00000165185	1.03829	1	0.773473	1	0.73135	1	0.936743	1
ENSXETG00000002230	Sorting Nexin Family Member 30	ENSG00000148158	0.840969	1	1.19223	1	0.831407	1	0.99706	1
ENSXETG00000002234	Solute Carrier Family 46, Member 2	ENSG00000119457	0.720293	1	0.826289	1	1.02759	1	0.799575	1
ENSXETG00000002235	Copper Metabolism (Murr1) Domain Containing 1	ENSG00000173163	1.13448	1	0.928047	1	1.44802	1	1.34162	1
ENSXETG00000002236	5-Methyltetrahydrofolate-Homocysteine Methyltransferase Reductase	ENSG00000124275	1.05225	1	0.787043	1	0.612771	1	0.625972	1
ENSXETG00000002237	Udp-Glcnac:Betagal Beta-1,3-N-Acetylglucosaminyltransferase 2	ENSG00000170340	1.04115	1	1.71699	1	0.725252	1	0.789665	1
ENSXETG00000002238	A Kinase (Prka) Anchor Protein 2	ENSG00000241978	1.24066	1	1.23412	1	0.63521	1	0.748431	1
ENSXETG00000002240	Paralemmin 2	ENSG00000243444	2.95708	0.306181	0.979118	1	1.70711	1	1.03755	1
ENSXETG00000002243	Ddb1 And Cul4 Associated Factor 10	ENSG00000122741	1.16647	1	0.883824	1	0.785778	1	0.880728	1
ENSXETG00000002247	Mannosidase, Beta A, Lysosomal	ENSG00000109323	0.528821	1	0.909046	1	0.636478	1	0.961256	1
ENSXETG00000002253	Hydroxypyruvate Isomerase (Putative)	ENSG00000178922	0.638383	1	1.31875	1	0.907601	1	1.47748	1
ENSXETG00000002257	Protein Tyrosine Phosphatase, Receptor Type, F	ENSG00000142949	1.00609	1	1.05393	1	0.808357	1	1.06621	1
ENSXETG00000002258	Meningioma (Disrupted In Balanced Translocation) 1	ENSG00000169184	0.661313	1	1.15029	1	1.22177	1	0.931679	1
ENSXETG00000002259	Phosphatidylinositol Transfer Protein, Beta	ENSG00000180957	0.910597	1	1.1423	1	1.34034	1	0.784838	1
ENSXETG00000002260	Transmembrane Emp24 Protein Transport Domain Containing 1	ENSG00000099203	0.938075	1	0.949706	1	1.13652	1	0.869399	1
ENSXETG00000002262	Potassium Channel, Subfamily T, Member 1	ENSG00000162687	2.08137	1	1.78022	1	1.47065	1	0.105873	1
ENSXETG00000002263	Tetratricopeptide Repeat Domain 28	ENSG00000100154	0.770344	1	1.24076	1	0.989596	1	0.831856	1
ENSXETG00000002264	Queuine Trna-Ribosyltransferase 1	ENSG00000213339	1.57259	1	0.928808	1	1.21013	1	0.831856	1
ENSXETG00000002270	Sirtuin 5	ENSG00000124523	0.667212	1	0.808951	1	0.766721	1	0.814988	1
ENSXETG00000002271	Ran Binding Protein 9	ENSG00000010017	0.981573	1	1.56312	1	1.05387	1	0.945374	1
ENSXETG00000002272	Coiled-Coil Domain Containing 90A	ENSG00000050393	0.948539	1	0.905367	1	0.863345	1	1.06082	1
ENSXETG00000002275	Ring Finger Protein 182	ENSG00000180537	0.215845	0.694736	1.81582	1	2.257	0.97631	0.348291	0.382525
ENSXETG00000002278	Kn Motif And Ankyrin Repeat Domains 1	ENSG00000107104	1.00696	1	0.941466	1	0.975885	1	0.959967	1
ENSXETG00000002279	Zinc Finger Protein 161 Homolog	ENSG00000198081	0.874173	1	0.771427	1	1.10061	1	1.24981	1
ENSXETG00000002284	Leprecan-Like 4	ENSG00000141696	0.812724	1	0.60564	1	0.830484	1	0.93496	1
ENSXETG00000002288	Fk506 Binding Protein 10, 65 Kda	ENSG00000141756	1.05716	1	0.907699	1	1.29781	1	1.02618	1
ENSXETG00000002290	5'-Nucleotidase, Cytosolic Iii-Like	ENSG00000141698	0.555031	1	0.966403	1	1.1429	1	1.22006	1
ENSXETG00000002292	Atp Citrate Lyase	ENSG00000131473	0.494645	0.585307	1.36661	1	1.077	1	0.629301	1
ENSXETG00000002295	Dnaj (Hsp40) Homolog, Subfamily C, Member 7	ENSG00000168259	1.60956	1	0.751915	1	1.21104	1	1.55248	1
ENSXETG00000002296	Nfkb Inhibitor Interacting Ras-Like 2	ENSG00000168256	1.00368	1	0.692666	1	1.16883	1	1.03588	1
ENSXETG00000002302	Dexh (Asp-Glu-X-His) Box Polypeptide 58	ENSG00000108771	1.00193	1	0.863282	1	1.57534	1	1.48877	1
ENSXETG00000002303	K(Lysine) Acetyltransferase 2A	ENSG00000108773	0.806929	1	0.894064	1	1.15267	1	1.01496	1
ENSXETG00000002305	Rab5A, Member Ras Oncogene Family	ENSG00000144566	0.450916	0.330131	0.987654	1	0.774818	1	0.875148	1
ENSXETG00000002308	Regulating Synaptic Membrane Exocytosis 1	ENSG00000079841	2.24147	1	0.925712	1	0.784346	1	0.490357	1
ENSXETG00000002310	Asparaginase Like 1	ENSG00000162174	1.12929	1	0.788176	1	0.9658	1	1.07452	1
ENSXETG00000002312	Opioid Growth Factor Receptor-Like 1	ENSG00000119900	0.94315	1	1.43175	1	0.674185	1	0.754342	1
ENSXETG00000002315	Atp Synthase Subunit Alpha	ENSG00000152234	0.665057	1	0.919607	1	0.86737	1	1.11195	1
ENSXETG00000002320	Leucyl-Trna Synthetase	ENSG00000133706	0.890654	1	0.723571	1	0.636654	1	0.73653	1
ENSXETG00000002322	Rna Binding Motif Protein 27	ENSG00000091009	1.0354	1	0.91992	1	1.06475	1	0.969666	1
ENSXETG00000002324	Transcription Elongation Regulator 1	ENSG00000113649	1.1778	1	0.944883	1	1.29644	1	0.895665	1
ENSXETG00000002328	Asteroid Homolog 1	ENSG00000034533	1.16982	1	1.10413	1	1.26963	1	1.08397	1
ENSXETG00000002329	Atpase, Ca++ Transporting, Type 2C, Member 1	ENSG00000017260	0.649579	1	0.879837	1	0.720437	1	0.912721	1
ENSXETG00000002330	Phosphoinositide-3-Kinase, Regulatory Subunit 4	ENSG00000196455	0.767415	1	0.990447	1	0.932215	1	0.845394	1
ENSXETG00000002336	Btb (Poz) Domain Containing 3	ENSG00000132640	1.18601	1	1.08993	1	0.920754	1	0.849369	1
ENSXETG00000002339	Zinc Finger Protein 423	ENSG00000102935	0.664576	1	0.739474	1	2.14542	1	0.621119	1
ENSXETG00000002340	Jagged 1	ENSG00000101384	0.751977	1	1.05745	1	0.780781	1	1.3587	1
ENSXETG00000002359	Lsm14A, Scd6 Homolog A	ENSG00000257103	0.85896	1	0.749108	1	1.22198	1	1.16185	1
ENSXETG00000002361	Glucose-6-Phosphate Isomerase	ENSG00000105220	0.847563	1	0.980178	1	0.970307	1	1.43443	1
ENSXETG00000002363	Von Willebrand Factor A Domain Containing 5A, Gene 2	ENSG00000110002	1.06607	1	0.858692	1	1.13127	1	1.07266	1
ENSXETG00000002364	Phosphatidylinositol Glycan Anchor Biosynthesis, Class O	ENSG00000165282	1.28164	1	0.853138	1	1.45628	1	1.35293	1
ENSXETG00000002370	Protocadherin 11 X-Linked	ENSG00000102290	3.43692	0.837353	2.69843	0.745409	3.92173	1	0.646999	1
ENSXETG00000002371	Kinesin Family Member 27	ENSG00000165115	0.364239	1	2.59403	1	0.88239	1	1.79983	1
ENSXETG00000002374	Ubiquitin-Like Modifier Activating Enzyme 2	ENSG00000126261	1.06434	1	0.867353	1	0.68689	1	1.10011	1
ENSXETG00000002376	Carboxylesterase 2	ENSG00000172831	0.403375	0.204772	1.55446	1	0.520858	0.980229	0.843628	1
ENSXETG00000002377	Carboxylesterase 3	ENSG00000172831	1.39073	1	1.25368	1	2.11018	0.677921	1.46703	1
ENSXETG00000002382	Tbc1 Domain Family, Member 8B (With Gram Domain)	ENSG00000133138	0.70135	1	0.932767	1	0.981278	1	0.619302	1
ENSXETG00000002392	Wolf-Hirschhorn Syndrome Candidate 2	ENSG00000185049	1.21601	1	0.611175	1	1.2421	1	1.60634	1
ENSXETG00000002394	Leucine Zipper-Ef-Hand Containing Transmembrane Protein 2	ENSG00000165046	1.12942	1	1.25164	1	1.33339	1	0.967141	1
ENSXETG00000002396	Fibroblast Growth Factor Receptor 3 (Achondroplasia, Thanatophoric Dwarfism)	ENSG00000068078	0.878799	1	1.31945	1	2.66265	1	0.873449	1
ENSXETG00000002403	Mannosyl-Oligosaccharide Glucosidase	ENSG00000115275	1.06966	1	0.906902	1	1.42334	1	0.815219	1
ENSXETG00000002407	Activating Signal Cointegrator 1 Complex Subunit 3	ENSG00000112249	2.18543	1	1.76241	1	0.58826	1	0.320265	0.851046
ENSXETG00000002408	Transmembrane Protein 183A	ENSG00000163444	0.92131	1	0.972949	1	0.83682	1	0.571449	1
ENSXETG00000002409	Sirtuin 2	ENSG00000068903	0.974238	1	1.06135	1	1.13003	1	0.964238	1
ENSXETG00000002410	G Protein-Coupled Receptor 161	ENSG00000143147	0.884136	1	1.15992	1	0.952052	1	0.632819	1
ENSXETG00000002411	Dermatopontin	ENSG00000143196	0.546358	1	0.915539	1	1.56869	1	0.211745	1
ENSXETG00000002414	Atpase, Na+/K+ Transporting, Beta 1 Polypeptide	ENSG00000143153	0.631119	1	1.70336	1	0.670609	1	0.919375	1
ENSXETG00000002416	Ino80 Complex Subunit B	ENSG00000115274	1.17472	1	0.646499	1	1.57406	1	1.52439	1
ENSXETG00000002417	Non-Metastatic Cells 7, Protein Expressed In (Nucleoside-Diphosphate Kinase)	ENSG00000143156	0.511213	1	1.28175	1	0.965349	1	0.756989	1
ENSXETG00000002419	Basic Leucine Zipper Nuclear Factor 1	ENSG00000117475	1.25749	1	1.05178	1	1.0003	1	1.14342	1
ENSXETG00000002422	Putative Ortholog Of Thiamine Transporter 1 (Solute Carrier Family 19 (Thiamine Transporter), Member 2) (High Affinity Thiamine Transporter Thtr-1) (High-Affinity Thiamin Transporter), 1 Of 1	ENSG00000117479	0.756902	1	3.02393	0.0290626	0.622041	1	0.80213	1
ENSXETG00000002424	Atg3 Autophagy Related 3 Homolog	ENSG00000144848	1.59407	1	1.00216	1	1.13506	1	1.05762	1
ENSXETG00000002426	Solute Carrier Family 35, Member A5	ENSG00000138459	0.804361	1	0.760363	1	0.847094	1	0.610704	1
ENSXETG00000002427	Coiled-Coil Domain Containing 80	ENSG00000091986	1.23999	1	1.16854	1	0.854595	1	0.688108	1
ENSXETG00000002437	Vamp (Vesicle-Associated Membrane Protein)-Associated Protein B And C	ENSG00000124164	1.38588	1	0.815916	1	1.44683	1	1.6159	1
ENSXETG00000002438	Adenomatosis Polyposis Coli Down-Regulated 1-Like	ENSG00000198768	< 0,001	1	0.118681	1	Inf	0.731797	1.1646	1
ENSXETG00000002439	Rab22A, Member Ras Oncogene Family	ENSG00000124209	0.627914	1	1.01191	1	0.890793	1	1.36199	1
ENSXETG00000002447	Vascular Endothelial Growth Factor C	ENSG00000150630	1.82834	0.94419	1.03233	1	1.6719	1	0.627092	1
ENSXETG00000002453	Wd Repeat Domain 17	ENSG00000150627	0.647536	1	0.667581	1	0.58826	1	Inf	0.911748
ENSXETG00000002459	Glycoprotein M6A	ENSG00000150625	0.843759	1	0.98721	1	1.44219	1	1.31159	1
ENSXETG00000002476	Mitogen-Activated Protein Kinase Kinase Kinase 5	ENSG00000180815	0.610636	1	1.1909	1	0.785826	1	0.66411	1
ENSXETG00000002479	Microtubule-Associated Protein 7	ENSG00000135525	1.80015	1	1.2092	1	0.99214	1	0.868676	1
ENSXETG00000002491	Run Domain Containing 3B	ENSG00000105784	0.971304	1	0.915539	1	0.784346	1	Inf	1
ENSXETG00000002493	Atp-Binding Cassette, Sub-Family B (Mdr/Tap), Member 1	ENSG00000085563	1.39515	1	0.643006	1	1.47013	1	1.8373	0.852316
ENSXETG00000002494	Carnitine O-Octanoyltransferase	ENSG00000005469	1.34788	1	1.29248	1	1.42137	1	0.988754	1
ENSXETG00000002496	Sialidase 1 (Lysosomal Sialidase)	ENSG00000204386	0.920183	1	0.908366	1	1.0985	1	1.14357	1
ENSXETG00000002497	Serine/Threonine Kinase 19	ENSG00000204344	0.508506	0.89329	1.11575	1	0.961384	1	0.957559	1
ENSXETG00000002498	Dead (Asp-Glu-Ala-Asp) Box Polypeptide 39B	ENSG00000198563	0.88588	1	0.736143	1	1.00596	1	1.13872	1
ENSXETG00000002499	Apolipoprotein M	ENSG00000204444	0.809364	1	1.25108	1	0.992834	1	0.699409	1
ENSXETG00000002500	Bcl2-Associated Athanogene 6	ENSG00000204463	1.43145	1	0.791853	1	1.29651	1	1.16366	1
ENSXETG00000002510	Chromosome 1 Open Reading Frame 144	ENSG00000055070	1.16556	1	0.764992	1	1.63223	1	1.28987	1
ENSXETG00000002512	Atpase, Ca++ Transporting, Cardiac Muscle, Slow Twitch 2	ENSG00000174437	0.626743	1	1.47895	1	0.760336	1	0.677395	1
ENSXETG00000002515	Leucine-Rich Repeats And Immunoglobulin-Like Domains 1	ENSG00000144749	1.07798	1	1.38523	1	0.872538	1	1.12821	1
ENSXETG00000002518	Kelch Repeat And Btb (Poz) Domain Containing 8	ENSG00000163376	2.00331	1	1.06813	1	2.64717	1	0.890576	1
ENSXETG00000002522	Succinate-Coa Ligase, Gdp-Forming, Beta Subunit	ENSG00000172340	0.750368	1	0.805782	1	1.05246	1	1.52789	1
ENSXETG00000002523	Wd Repeat Domain 25	ENSG00000176473	1.58941	1	1.74785	1	0.247688	1	0.998228	1
ENSXETG00000002524	Tryptophanyl-Trna Synthetase	ENSG00000140105	0.78299	1	0.931189	1	0.664516	1	0.556982	1
ENSXETG00000002525	Solute Carrier Family 25, Member 47	ENSG00000140107	0.944797	1	1.24162	1	1.00004	1	0.943822	1
ENSXETG00000002526	Solute Carrier Family 25, Member 29	ENSG00000197119	1.3659	1	1.00879	1	1.17652	1	1.39752	1
ENSXETG00000002527	Yy1 Transcription Factor	ENSG00000100811	1.03336	1	0.911652	1	1.22815	1	0.982099	1
ENSXETG00000002529	Enah/Vasp-Like	ENSG00000196405	1.15117	1	1.21331	1	0.843766	1	0.859437	1
ENSXETG00000002532	Insulin-Like Growth Factor 1 (Somatomedin C)	ENSG00000017427	0.352468	0.0702274	2.93283	0.0860366	0.675658	1	0.647425	1
ENSXETG00000002534	Chromosome 12 Open Reading Frame 48	ENSG00000185480	0.080942	0.984954	1.33516	1	→ 0	0.872438	5.82299	1
ENSXETG00000002535	Nucleoporin 37Kda	ENSG00000075188	0.616404	1	0.621457	1	0.543009	1	0.747101	1
ENSXETG00000002536	Coiled-Coil Domain Containing 53	ENSG00000120860	0.620555	1	1.1519	1	1.04982	1	0.98881	1
ENSXETG00000002538	Choline Phosphotransferase 1	ENSG00000111666	0.956628	1	1.39356	1	0.662158	1	0.650977	1
ENSXETG00000002540	Adp-Ribosylation Factor-Like 1	ENSG00000120805	0.860842	1	1.10291	1	0.648445	1	0.842622	1
ENSXETG00000002542	Solute Carrier Family 5 (Iodide Transporter), Member 8	ENSG00000256870	0.985381	1	1.68959	1	1.65126	1	1.23179	1
ENSXETG00000002548	Tpx2 Protein, Microtubule-Associated	ENSG00000088325	0.772062	1	1.06813	1	0.913904	1	1.25268	1
ENSXETG00000002555	Casein Kinase 2, Alpha 1 Polypeptide	ENSG00000070770	1.4238	1	0.870289	1	1.51946	1	1.35198	1
ENSXETG00000002556	Solute Carrier Family 45, Member 2	ENSG00000164175	1.94261	1	0.890108	1	1.86282	1	1.6822	1
ENSXETG00000002559	Alpha-Methylacyl-Coa Racemase	ENSG00000242110	0.620687	1	1.0364	1	0.739709	1	0.767029	1
ENSXETG00000002566	Spectrin, Beta, Non-Erythrocytic 4	ENSG00000160460	1.22262	1	1.51508	1	1.22712	1	0.744184	1
ENSXETG00000002568	Numb Homolog-Like	ENSG00000133961	0.693788	1	1.84082	1	1.17652	1	1.00475	1
ENSXETG00000002569	Epoxide Hydrolase 3	ENSG00000105131	0.688633	1	0.90358	1	0.984348	1	1.41015	1
ENSXETG00000002570	Notch 3	ENSG00000074181	0.909545	1	0.89585	1	1.11271	1	1.09386	1
ENSXETG00000002572	Upf3 Regulator Of Nonsense Transcripts Homolog A	ENSG00000169062	4.85652	1	3.91647	1	1.56869	1	1.05873	1
ENSXETG00000002573	Cell Division Cycle 16 Homolog	ENSG00000130177	0.728478	1	1.04143	1	0.721599	1	0.862106	1
ENSXETG00000002574	Aarf Domain Containing Kinase 4	ENSG00000123815	0.505474	1	0.866051	1	0.733869	1	0.805155	1
ENSXETG00000002577	Four And A Half Lim Domains 2	ENSG00000115641	0.416273	1	1.60219	1	1.00845	1	0.776399	1
ENSXETG00000002578	Chromosome 2 Open Reading Frame 49	ENSG00000135974	1.00074	1	1.01355	1	0.835659	1	0.873449	1
ENSXETG00000002580	Inositol-Trisphosphate 3-Kinase C	ENSG00000086544	0.733644	1	4.02837	0.00123297	0.641738	1	0.691286	1
ENSXETG00000002581	Transforming Growth Factor, Beta Receptor Associated Protein 1	ENSG00000135966	1.04107	1	0.774214	1	1.27665	1	0.853324	1
ENSXETG00000002582	G Protein-Coupled Receptor 45	ENSG00000135973	0.90655	1	1.78022	1	0.88239	1	1.31017	1
ENSXETG00000002583	Mitochondrial Ribosomal Protein S9	ENSG00000135972	0.893047	1	0.928808	1	0.861869	1	1.16	1
ENSXETG00000002585	Small Nuclear Ribonucleoprotein Polypeptide A	ENSG00000077312	0.872191	1	0.725152	1	0.855651	1	1.01186	1
ENSXETG00000002588	Melanoma Inhibitory Activity	ENSG00000261857	0.863381	1	2.13626	1	0.196087	1	0.800662	1
ENSXETG00000002589	Ras Homolog Gene Family, Member U	ENSG00000116574	0.652663	1	3.5673	0.0201352	0.766418	1	1.12359	1
ENSXETG00000002590	Rab4B Member Ras Oncogene Family	ENSG00000167578	0.881368	1	1.04707	1	1.04029	1	0.793132	1
ENSXETG00000002592	Thioredoxin	ENSG00000136810	0.751854	1	0.992732	1	0.605584	1	0.703387	1
ENSXETG00000002597	Lysophosphatidic Acid Receptor 1	ENSG00000198121	0.900233	1	0.840868	1	0.713627	1	0.656953	1
ENSXETG00000002602	Putative Ortholog Of Cytochrome P450 2F1, 1 Of 1	ENSG00000197446	1.16556	1	→ 0	0.97692	0.814513	1	1.1646	1
ENSXETG00000002604	Muscle, Skeletal, Receptor Tyrosine Kinase	ENSG00000030304	0.291391	1	1.06813	1	0.441195	1	1.1646	1
ENSXETG00000002605	Bone Gamma-Carboxyglutamate (Gla) Protein	ENSG00000242252	0.161884	1	0.237362	1	1.47065	1	1.5528	1
ENSXETG00000002608	Solute Carrier Family 25, Member 44	ENSG00000160785	1.26692	1	0.764123	1	1.37325	1	1.27791	1
ENSXETG00000002609	Sushi, Von Willebrand Factor Type A, Egf And Pentraxin Domain Containing 1	ENSG00000165124	0.460423	0.740116	0.82335	1	0.58826	1	0.887313	1
ENSXETG00000002610	Kiaa1543	ENSG00000076826	0.929256	1	0.801097	1	1.20567	1	1.35958	1
ENSXETG00000002611	Xpa Binding Protein 2	ENSG00000076924	1.2041	1	0.7984	1	0.989074	1	1.17967	1
ENSXETG00000002616	Syntaxin Binding Protein 2	ENSG00000076944	1.01927	1	1.11675	1	1.08	1	0.988973	1
ENSXETG00000002617	Succinate Dehydrogenase Complex, Subunit C, Integral Membrane Protein, 15Kda	ENSG00000143252	1.07311	1	0.762233	1	1.26807	1	1.1801	1
ENSXETG00000002620	Eukaryotic Translation Initiation Factor 3, Subunit F	ENSG00000175390	1.28438	1	0.834797	1	1.30013	1	1.43541	1
ENSXETG00000002635	Collagen, Type Iv, Alpha 2	ENSG00000134871	0.437457	0.415471	1.54196	1	0.71118	1	1.4285	1
ENSXETG00000002637	Collagen, Type Iv, Alpha 1	ENSG00000187498	0.500672	0.802657	1.6684	1	1.11576	1	1.19865	1
ENSXETG00000002639	Uncharacterized Protein Loc100170623	ENSG00000102699	1.40048	1	0.867855	1	0.544914	1	0.975745	1
ENSXETG00000002643	Zinc Finger, Mym-Type 2	ENSG00000121741	0.983006	1	0.968946	1	0.865966	1	0.759069	1
ENSXETG00000002645	Crystallin, Lambda 1	ENSG00000165475	0.806347	1	1.28651	1	0.744475	1	0.535554	0.84125
ENSXETG00000002647	Insulin Receptor Substrate 2	ENSG00000185950	1.04269	1	6.32558	9.47203e-05	1.88808	0.918659	2.12286	0.356586
ENSXETG00000002652	Abhydrolase Domain Containing 13	ENSG00000139826	0.679913	1	1.22072	1	0.499129	1	0.544046	1
ENSXETG00000002654	Ligase Iv, Dna, Atp-Dependent	ENSG00000174405	1.12019	1	1.04385	1	0.846794	1	0.804281	1
ENSXETG00000002656	Mitochondrial Poly(A) Polymerase	ENSG00000107951	1.06766	1	0.739284	1	0.774722	1	1.12649	1
ENSXETG00000002657	Mitogen-Activated Protein Kinase Kinase Kinase 8	ENSG00000107968	1.397	1	1.24134	1	0.584214	1	0.724355	1
ENSXETG00000002662	Supervillin	ENSG00000197321	1.03246	1	1.11777	1	0.988548	1	1.02665	1
ENSXETG00000002665	Histidyl-Trna Synthetase 2, Mitochondrial (Putative)	ENSG00000170445	1.10505	1	0.981839	1	1.80716	1	1.21598	1
ENSXETG00000002668	Nadh Dehydrogenase (Ubiquinone) 1 Beta Subcomplex, 2, 8Kda	ENSG00000090266	1.14033	1	0.706309	1	1.40671	1	1.56773	1
ENSXETG00000002669	Jumonji C Domain Containing Histone Demethylase 1 Homolog D	ENSG00000006459	0.998449	1	1.05725	1	1.25312	1	1.02413	1
ENSXETG00000002672	Solute Carrier Family 37 (Glycerol-3-Phosphate Transporter), Member 3	ENSG00000157800	0.844287	1	0.988741	1	1.16083	1	1.22484	1
ENSXETG00000002679	Family With Sequence Similarity 60, Member A	ENSG00000139146	1.21413	1	2.13626	1	0.29413	1	1.1646	1
ENSXETG00000002680	Denn/Madd Domain Containing 5B	ENSG00000170456	1.22439	1	0.843442	1	1.12447	1	1.30819	1
ENSXETG00000002681	Arfgap With Rhogap Domain, Ankyrin Repeat And Ph Domain 3	ENSG00000120318	0.852241	1	1.0387	1	0.726592	1	0.881384	1
ENSXETG00000002686	Atlastin Gtpase 3	ENSG00000184743	0.896175	1	1.0947	1	0.842333	1	0.686931	1
ENSXETG00000002694	Reticulon 3	ENSG00000133318	0.984964	1	0.937454	1	0.963999	1	0.950796	1
ENSXETG00000002698	Fch And Double Sh3 Domains 1	ENSG00000197948	1.13946	1	1.0798	1	1.47637	1	0.965333	1
ENSXETG00000002699	Dual Specificity Phosphatase 10, Gene 1	ENSG00000143507	0.31982	0.512663	9.41108	3.00736e-08	0.836636	1	0.582299	1
ENSXETG00000002704	Map/Microtubule Affinity-Regulating Kinase 2	ENSG00000072518	0.985469	1	1.00101	1	1.02655	1	1.18874	1
ENSXETG00000002707	Metastasis Suppressor 1, Gene 2	ENSG00000170873	0.991606	1	1.23246	1	1.27224	1	1.23582	1
ENSXETG00000002708	Histone Deacetylase 3	ENSG00000171720	0.787299	1	0.982249	1	0.648503	1	0.791168	1
ENSXETG00000002709	Beta-Carotene Oxygenase 2	ENSG00000197580	0.652517	1	1.32895	1	0.713227	1	0.785914	1
ENSXETG00000002710	Rest Corepressor 2	ENSG00000167771	1.20576	1	0.57857	1	0.891303	1	1.12444	1
ENSXETG00000002712	Kiaa0889	ENSG00000149639	1.01852	1	1.01125	1	1.64713	1	0.900623	1
ENSXETG00000002713	N(Alpha)-Acetyltransferase 40, Natd Catalytic Subunit, Homolog	ENSG00000110583	1.06031	1	1.12747	1	0.963414	1	1.3735	1
ENSXETG00000002715	Uncharacterized Protein	ENSG00000131504	0.940677	1	1.0069	1	0.815663	1	1.01778	1
ENSXETG00000002721	Solute Carrier Family 30, Member 10	ENSG00000196660	1.50434	1	2.12655	0.502682	1.00059	1	1.37534	1
ENSXETG00000002724	Glutamyl-Prolyl-Trna Synthetase	ENSG00000136628	1.12812	1	0.852973	1	1.26171	1	1.35521	1
ENSXETG00000002725	3'(2'), 5'-Bisphosphate Nucleotidase 1	ENSG00000162813	0.914585	1	1.01293	1	1.57282	1	0.610992	1
ENSXETG00000002726	Isoleucyl-Trna Synthetase 2, Mitochondrial	ENSG00000067704	1.31217	1	0.871108	1	0.973391	1	1.11845	1
ENSXETG00000002728	Rab3 Gtpase Activating Protein Subunit 2 (Non-Catalytic)	ENSG00000118873	1.04194	1	1.00106	1	1.25242	1	0.966168	1
ENSXETG00000002733	Uncharacterized Protein	ENSG00000186205	0.62897	1	2.00705	0.643919	0.980433	1	1.59042	1
ENSXETG00000002734	H2.0-Like Homeobox	ENSG00000136630	1.65769	1	0.722558	1	1.57731	1	1.66582	1
ENSXETG00000002746	Protein Phosphatase, Mg2+/Mn2+ Dependent, 1B	ENSG00000138032	0.897743	1	1.03298	1	1.17469	1	1.25922	1
ENSXETG00000002749	Tripeptidyl Peptidase Ii	ENSG00000134900	0.988526	1	0.896657	1	0.727359	1	0.977048	1
ENSXETG00000002750	Solute Carrier Family 3 (Cystine, Dibasic And Neutral Amino Acid Transporters, Activator Of Cystine, Dibasic And Neutral Amino Acid Transport), Member 1	ENSG00000138079	0.607065	1	0.371523	1	0.88239	1	1.89247	1
ENSXETG00000002754	Calmodulin-Lysine N-Methyltransferase	ENSG00000143919	1.10081	1	0.809189	1	0.545216	1	0.873449	1
ENSXETG00000002760	S1 Rna Binding Domain 1	ENSG00000068784	1.17944	1	0.620204	1	0.840371	1	1.24778	1
ENSXETG00000002765	Twinfilin, Actin-Binding Protein, Homolog 2	ENSG00000164091	0.75868	1	0.960623	1	0.915404	1	1.00036	1
ENSXETG00000002767	Josephin Domain Containing 2	ENSG00000161677	1.09663	1	0.945557	1	0.835499	1	0.909344	1
ENSXETG00000002770	Ww Domain Binding Protein 11	ENSG00000084463	1.28018	1	0.832371	1	1.31323	1	1.06402	1
ENSXETG00000002772	Rho Gdp Dissociation Inhibitor (Gdi) Beta	ENSG00000111348	0.92508	1	1.06813	1	1.2083	1	1.19303	1
ENSXETG00000002778	Programmed Cell Death 4 Like	ENSG00000150593	1.7411	0.991839	0.739846	1	1.29877	1	1.66319	1
ENSXETG00000002780	Cap-Gly Domain Containing Linker Protein 3	ENSG00000105270	3.23768	0.97444	0.767718	1	0.910854	1	0.582299	1
ENSXETG00000002781	Gap Junction Protein	ENSG00000159248	3.39956	1	0.339859	1	0.756334	1	1.04201	1
ENSXETG00000002783	Eh-Domain Containing 2	ENSG00000024422	0.822371	1	1.04655	1	0.689989	1	0.854039	1
ENSXETG00000002784	Hypothetical Protein Loc100127267	ENSG00000182472	1.11006	1	→ 0	1	1.17652	1	1.1646	1
ENSXETG00000002788	N-Ethylmaleimide-Sensitive Factor Attachment Protein, Alpha	ENSG00000105402	0.869247	1	0.955353	1	0.815307	1	0.76051	1
ENSXETG00000002789	Kaptin (Actin Binding Protein)	ENSG00000118162	0.633459	1	1.20433	1	1.05828	1	1.37573	1
ENSXETG00000002794	Lysophosphatidylcholine Acyltransferase 2	ENSG00000087253	0.800669	1	1.00582	1	0.526509	1	0.920097	1
ENSXETG00000002796	Coiled-Coil Domain Containing 58	ENSG00000160124	1.51523	1	0.519229	1	1.6379	1	2.23726	0.863478
ENSXETG00000002801	Matrix Metallopeptidase 2 (Gelatinase A, 72Kda Gelatinase, 72Kda Type 4 Collagenase)	ENSG00000087245	0.601477	1	1.24371	1	0.664437	1	0.647425	1
ENSXETG00000002805	Queuine Trna-Ribosyltransferase Domain Containing 1	ENSG00000151576	1.14938	1	0.623957	1	1.85391	1	1.0352	1
ENSXETG00000002807	Meis Homeobox 3	ENSG00000134138	1.35394	1	0.886749	1	1.78506	1	0.836122	1
ENSXETG00000002818	Proteasome (Prosome, Macropain) 26S Subunit, Non-Atpase, 8	ENSG00000099341	0.648622	1	1.1902	1	0.727375	1	0.870794	1
ENSXETG00000002821	Ras Guanyl Releasing Protein 4	ENSG00000171777	0.738549	1	0.9898	1	0.394328	0.346663	0.918628	1
ENSXETG00000002823	Ryanodine Receptor 1 (Skeletal)	ENSG00000196218	< 0,001	0.44343	0.762949	1	0.58826	1	0.166371	1
ENSXETG00000002831	Oxysterol Binding Protein-Like 9	ENSG00000117859	1.42321	1	0.880338	1	0.941547	1	1.03282	1
ENSXETG00000002833	Epidermal Growth Factor Receptor Pathway Substrate 15	ENSG00000085832	1.13354	1	1.12435	1	0.791251	1	0.819461	1
ENSXETG00000002835	Tetratricopeptide Repeat Domain 39A	ENSG00000085831	0.886843	1	1.78022	1	0.58826	1	0.998228	1
ENSXETG00000002836	Mitogen-Activated Protein Kinase Kinase Kinase Kinase 5	ENSG00000104814	1.36445	1	0.553733	0.942269	1.87067	1	1.45046	1
ENSXETG00000002837	Ring Finger Protein 11	ENSG00000123091	1.32451	1	2.90416	0.037976	1.09011	1	0.950911	1
ENSXETG00000002840	Tetraspanin 15	ENSG00000099282	1.04783	1	1.31653	1	0.898601	1	0.943727	1
ENSXETG00000002841	Fas (Tnfrsf6) Associated Factor 1	ENSG00000185104	1.06929	1	0.904184	1	1.04221	1	1.06168	1
ENSXETG00000002842	Alkb, Alkylation Repair Homolog 6	ENSG00000239382	1.08833	1	0.785011	1	1.14596	1	0.861484	1
ENSXETG00000002843	Putative Ortholog Of Galectin-4 (Lactose-Binding Lectin 4) (L-36 Lactose Binding Protein) (L36Lbp), 1 Of 1	ENSG00000171747	0.149431	1	1.49538	1	0.534782	1	0.499114	1
ENSXETG00000002852	Proline Rich 12	ENSG00000126464	1.08577	1	0.933246	1	1.0283	1	0.768934	1
ENSXETG00000002853	Coenzyme Q6 Homolog, Monooxygenase	ENSG00000119723	0.780228	1	1.20628	1	0.926354	1	0.918628	1
ENSXETG00000002859	Sr-Related Ctd-Associated Factor 1	ENSG00000126461	1.05293	1	0.906579	1	1.23011	1	0.936482	1
ENSXETG00000002861	Zinc Finger Protein 410	ENSG00000119725	0.861721	1	1.06813	1	1.16835	1	1.02102	1
ENSXETG00000002865	Calpain, Small Subunit 2	ENSG00000126247	0.965601	1	1.11444	1	0.533009	0.980229	0.646127	1
ENSXETG00000002868	Resistance To Inhibitors Of Cholinesterase 8 Homolog A	ENSG00000177963	1.01016	1	0.891446	1	1.25674	1	1.25268	1
ENSXETG00000002877	Protein Arginine Methyltransferase 1	ENSG00000126457	0.84241	1	0.994306	1	0.555179	1	0.666879	1
ENSXETG00000002878	Polymerase (Rna) Ii (Dna Directed) Polypeptide L, 7.6Kda, Gene 2	ENSG00000177700	1.44879	1	1.49255	1	1.47065	1	1.20753	1
ENSXETG00000002879	Tetraspanin 4	ENSG00000011105	0.836882	1	1.12303	1	0.871375	1	1.01883	1
ENSXETG00000002882	Translocase Of Inner Mitochondrial Membrane 50 Homolog	ENSG00000105197	0.810828	1	0.771427	1	0.731123	1	0.894753	1
ENSXETG00000002883	Uncharacterized Protein	ENSG00000131697	1.16556	1	0.712086	1	1.96087	1	2.3292	1
ENSXETG00000002886	Nephronophthisis 4	ENSG00000131697	0.863381	1	1.41146	1	0.558348	1	1.19787	1
ENSXETG00000002888	Suppressor Of Ty 5 Homolog	ENSG00000196235	1.10864	1	0.7993	1	1.23271	1	1.03233	1
ENSXETG00000002889	Fuzzy Homolog	ENSG00000010361	0.949719	1	1.22997	1	1.06117	1	0.489132	1
ENSXETG00000002892	Napsin A Aspartic Peptidase	ENSG00000131400	1.2453	1	1.02831	1	0.721264	1	0.928052	1
ENSXETG00000002894	Potassium Voltage-Gated Channel, Shaker-Related Subfamily, Beta Member 2	ENSG00000069424	1.19545	1	0.791207	1	0.570434	1	0.98543	1
ENSXETG00000002902	Paf1, Rna Polymerase Ii Associated Factor, Homolog	ENSG00000006712	1.89494	0.758905	1.01973	1	1.68074	1	1.39856	1
ENSXETG00000002903	Sterile Alpha Motif Domain Containing 4B	ENSG00000179134	0.990349	1	1.11961	1	1.06484	1	1.06632	1
ENSXETG00000002904	Chromodomain Helicase Dna Binding Protein 5	ENSG00000116254	1.94261	1	0.631167	1	0.830484	1	1.5528	1
ENSXETG00000002911	Map3K12 Binding Inhibitory Protein 1	ENSG00000151332	1.19895	1	1.06813	1	0.695969	1	0.934555	1
ENSXETG00000002912	Breast Cancer Metastasis-Suppressor 1-Like	ENSG00000100916	0.75152	1	0.67365	1	0.771052	1	0.851645	1
ENSXETG00000002914	Ribosomal Protein L22	ENSG00000116251	0.78917	1	1.10354	1	1.00459	1	1.02601	1
ENSXETG00000002918	Isoprenylcysteine Carboxyl Methyltransferase	ENSG00000116237	0.943552	1	0.936184	1	1.09248	1	1.00488	1
ENSXETG00000002919	E2F-Associated Phosphoprotein	ENSG00000129518	1.10393	1	0.900832	1	1.18317	1	1.19525	1
ENSXETG00000002920	Zinc Finger Protein 106 Homolog	ENSG00000103994	1.48704	1	0.915539	1	0.6146	1	0.637233	1
ENSXETG00000002921	Inositol-Trisphosphate 3-Kinase A	ENSG00000137825	0.67569	1	3.91647	0.089656	0.637281	1	0.733266	1
ENSXETG00000002931	Frizzled Family Receptor 10	ENSG00000111432	1.23434	1	0.985168	1	1.06754	1	1.07849	1
ENSXETG00000002934	Phenylalanyl-Trna Synthetase, Beta Subunit	ENSG00000116120	0.521705	0.844758	0.766196	1	0.865088	1	0.935453	1
ENSXETG00000002935	Monoacylglycerol O-Acyltransferase 1	ENSG00000124003	0.689846	1	1.30224	1	1.2856	1	0.835837	1
ENSXETG00000002941	Eukaryotic Translation Initiation Factor 3, Subunit C	ENSG00000184110	1.57565	1	0.745784	1	1.76369	1	1.61269	1
ENSXETG00000002942	Ribosomal Protein S15A	ENSG00000134419	1.04966	1	0.965264	1	1.08446	1	1.04262	1
ENSXETG00000002943	Adp-Ribosylation Factor-Like 6 Interacting Protein 1	ENSG00000170540	0.875473	1	1.19688	1	0.938971	1	0.771177	1
ENSXETG00000002944	Adaptor-Related Protein Complex 1, Sigma 3 Subunit	ENSG00000152056	0.841797	1	1.0254	1	0.932736	1	0.917978	1
ENSXETG00000002945	Proline Dehydrogenase (Oxidase) 2	ENSG00000250799	1.41446	1	0.484248	0.746274	1.78242	1	2.40168	0.18487
ENSXETG00000002946	Coenzyme Q7 Homolog, Ubiquinone	ENSG00000167186	1.10081	1	0.778844	1	0.919156	1	0.695283	1
ENSXETG00000002947	Adprh Protein	ENSG00000144843	0.782656	1	1.03062	1	1.60385	1	1.14959	1
ENSXETG00000002950	Calcium Binding Protein 5	ENSG00000105507	0.339956	1	0.915539	1	0.346035	1	1.32635	1
ENSXETG00000002954	Smg-1 Homolog, Phosphatidylinositol 3-Kinase-Related Kinase (C. Elegans)	ENSG00000157106	1.07923	1	1.14549	1	1.19375	1	1.05954	1
ENSXETG00000002955	Polymerase (Rna) Ii (Dna Directed) Polypeptide D	ENSG00000144231	1.24989	1	0.867855	1	1.33041	1	1.24899	1
ENSXETG00000002956	Amme Chromosomal Region Gene 1-Like	ENSG00000144233	1.28632	1	0.932732	1	1.21164	1	0.924829	1
ENSXETG00000002957	Sin3A-Associated Protein, 130Kda	ENSG00000136715	1.15117	1	1.08423	1	0.956304	1	0.923929	1
ENSXETG00000002960	Wd Repeat Domain 33	ENSG00000136709	1.1212	1	0.795713	1	1.05568	1	1.36111	1
ENSXETG00000002963	Iws1 Homolog	ENSG00000163166	1.19844	1	0.871299	1	1.03736	1	0.960545	1
ENSXETG00000002964	Protein C (Inactivator Of Coagulation Factors Va And Viiia)	ENSG00000115718	0.851899	1	1.28579	1	1.50737	1	1.24453	1
ENSXETG00000002966	Signal Sequence Receptor, Beta (Translocon-Associated Protein Beta)	ENSG00000163479	1.12815	1	1.16154	1	1.24555	1	0.800255	1
ENSXETG00000002970	Phosphatidylinositol Glycan Anchor Biosynthesis, Class K	ENSG00000142892	0.529802	0.991839	0.994465	1	0.58826	1	1.17226	1
ENSXETG00000002971	St6 (Alpha-N-Acetyl-Neuraminyl-2,3-Beta-Galactosyl-1,3)-N-Acetylgalactosaminide Alpha-2,6-Sialyltransferase 5	ENSG00000117069	0.874173	1	0.534065	1	1.47065	1	0.499114	1
ENSXETG00000002975	St6 (Alpha-N-Acetyl-Neuraminyl-2,3-Beta-Galactosyl-1,3)-N-Acetylgalactosaminide Alpha-2,6-Sialyltransferase 3	ENSG00000184005	0.485652	1	1.42417	1	0.705912	1	0.873449	1
ENSXETG00000002976	Inhibitor Of Growth Family, Member 5	ENSG00000168395	1.23563	1	0.807193	1	0.967575	1	0.874175	1
ENSXETG00000002978	Muts Homolog 4	ENSG00000057468	1.57837	1	1.93281	1	0.412814	1	0.611414	1
ENSXETG00000002979	Rab Geranylgeranyltransferase, Beta Subunit	ENSG00000137955	0.698125	1	1.23361	1	1.03477	1	0.637382	1
ENSXETG00000002980	Deoxythymidylate Kinase (Thymidylate Kinase)	ENSG00000168393	1.24395	1	1.17494	1	0.939523	1	1.72421	1
ENSXETG00000002981	Atg4 Autophagy Related 4 Homolog B	ENSG00000168397	0.899355	1	0.901976	1	1.0206	1	1.22398	1
ENSXETG00000002983	Acyl-Coa Dehydrogenase, C-4 To C-12 Straight Chain	ENSG00000117054	0.957814	1	0.975575	1	0.967422	1	1.00972	1
ENSXETG00000002985	Protein Phosphatase 6, Regulatory Subunit 3	ENSG00000110075	0.758165	1	1.26573	1	0.896208	1	0.97446	1
ENSXETG00000002987	Solute Carrier Family 44, Member 5	ENSG00000137968	0.644829	1	1.87321	0.82154	0.572265	1	0.533074	0.73672
ENSXETG00000002989	Serine/Threonine Kinase 25	ENSG00000115694	1.27125	1	0.857532	1	1.0538	1	1.23573	1
ENSXETG00000002996	Trna-Yw Synthesizing Protein 3 Homolog	ENSG00000162623	0.684328	1	1.08993	1	0.855651	1	0.786104	1
ENSXETG00000002997	Crystallin, Zeta (Quinone Reductase)	ENSG00000116791	1.1177	1	1.08904	1	0.990585	1	0.544889	0.778503
ENSXETG00000002998	Chromosome 1 Open Reading Frame 173	ENSG00000178965	0.416273	1	3.73845	1	0.784346	1	0.815219	1
ENSXETG00000003001	Notum Pectinacetylesterase Homolog	ENSG00000185269	0.526123	1	1.45654	1	0.718984	1	1.33097	1
ENSXETG00000003002	Alveolar Soft Part Sarcoma Chromosome Region, Candidate 1	ENSG00000169696	1.11335	1	1.25415	1	1.0003	1	0.954188	1
ENSXETG00000003003	Leucine Rich Repeat Containing 45	ENSG00000169683	1.37079	1	0.698996	1	1.08524	1	0.96206	1
ENSXETG00000003005	Chromobox Homolog 2	ENSG00000173894	1.1277	1	1.26338	1	1.02945	1	0.95147	1
ENSXETG00000003017	Acyl-Coa Oxidase-Like	ENSG00000153093	1.12942	1	1.99384	1	0.4538	1	0.643594	1
ENSXETG00000003029	Ring Finger Protein 169	ENSG00000166439	1.16083	1	0.818899	1	1.20789	1	1.44239	1
ENSXETG00000003032	St6 Beta-Galactosamide Alpha-2,6-Sialyltranferase 1	ENSG00000073849	0.678543	1	1.47184	1	0.687592	1	0.861832	1
ENSXETG00000003033	Adiponectin, C1Q And Collagen Domain Containing	ENSG00000181092	0.861345	1	1.02857	1	1.28348	1	2.16283	1
ENSXETG00000003036	Valyl-Trna Synthetase 2, Mitochondrial (Putative)	ENSG00000137411	0.57694	1	0.728591	1	0.655277	1	0.88055	1
ENSXETG00000003037	Glypican 1	ENSG00000063660	0.714708	1	0.840518	1	2.07287	0.731797	1.39335	1
ENSXETG00000003043	Wd Repeat Domain 62	ENSG00000075702	0.277515	1	9.61316	0.759888	1.41182	1	0.548047	1
ENSXETG00000003046	Fanconi Anemia, Complementation Group M	ENSG00000187790	1.16556	1	0.712086	1	0.738745	1	0.873449	1
ENSXETG00000003052	Fk506 Binding Protein 3, 25Kda	ENSG00000100442	1.19306	1	0.926983	1	1.50459	1	0.838039	1
ENSXETG00000003053	Nucleoporin 50Kda	ENSG00000093000	1.484	1	0.54426	1	1.46118	1	1.80447	0.852316
ENSXETG00000003057	Kelch-Like 28 Protein	ENSG00000179454	0.832546	1	1.00436	1	0.893283	1	0.755416	1
ENSXETG00000003062	Kiaa0930	ENSG00000100364	1.17128	1	0.80864	1	1.55406	1	1.26233	1
ENSXETG00000003065	Chromosome 14 Open Reading Frame 28	ENSG00000179476	0.6273	1	3.11538	0.66556	0.525436	1	1.08287	1
ENSXETG00000003066	Prp39 Pre-Mrna Processing Factor 39 Homolog, Gene 1	ENSG00000185246	0.84392	1	1.07959	1	0.617759	1	0.763534	1
ENSXETG00000003068	Rib43A Domain With Coiled-Coils 2	ENSG00000128408	0.224147	1	0.879636	1	1.60434	1	1.90571	1
ENSXETG00000003071	Fibulin 1	ENSG00000077942	0.379045	1	0.407831	0.867662	2.09159	1	1.1646	1
ENSXETG00000003072	Ataxin 10	ENSG00000130638	0.846167	1	0.937495	1	1.27064	1	1.38468	1
ENSXETG00000003076	Tyrosine Kinase, Non-Receptor, 2	ENSG00000061938	1.13319	1	0.843579	1	0.827728	1	1.1646	1
ENSXETG00000003077	Transferrin Receptor (P90, Cd71)	ENSG00000072274	0.590658	1	0.593405	1	0.340198	0.379108	0.476213	0.63221
ENSXETG00000003078	Organic Solute Transporter Alpha	ENSG00000163959	0.738885	1	0.661149	1	1.67402	1	0.934606	1
ENSXETG00000003079	Phosphate Cytidylyltransferase 1, Choline, Alpha	ENSG00000161217	0.816222	1	1.16001	1	0.756756	1	0.776399	1
ENSXETG00000003083	E2F Transcription Factor 4, P107/P130-Binding	ENSG00000205250	0.976951	1	0.722332	1	0.855066	1	0.75251	1
ENSXETG00000003085	Lecithin-Cholesterol Acyltransferase	ENSG00000213398	0.722497	1	1.29344	1	0.518404	1	0.648043	1
ENSXETG00000003087	Wd Repeat Domain, Phosphoinositide Interacting 1	ENSG00000070540	0.951068	1	1.1203	1	1.59886	1	1.26979	1
ENSXETG00000003092	Collagen, Type Xxiv, Alpha 1	ENSG00000171502	1.01701	1	1.10373	1	1.00845	1	1.68718	1
ENSXETG00000003094	Cysteine-Rich, Angiogenic Inducer, 61	ENSG00000142871	0.775537	1	0.939439	1	0.600776	1	0.659472	1
ENSXETG00000003095	Dimethylarginine Dimethylaminohydrolase 1	ENSG00000153904	1.16224	1	0.690176	1	1.14796	1	0.580135	1
ENSXETG00000003096	B-Cell Cll/Lymphoma 10	ENSG00000142867	1.05524	1	1.01472	1	0.912133	1	1.10847	1
ENSXETG00000003097	Chromosome 1 Open Reading Frame 52	ENSG00000162642	0.949039	1	0.86272	1	0.74592	1	0.762458	1
ENSXETG00000003108	Oxysterol Binding Protein-Like 10	ENSG00000144645	1.37164	1	1.60684	1	1.15959	1	0.826934	1
ENSXETG00000003119	Coiled-Coil Domain Containing 6	ENSG00000108091	1.43774	1	0.838257	1	1.3517	1	1.60581	1
ENSXETG00000003121	Ankyrin 3, Node Of Ranvier (Ankyrin G)	ENSG00000151150	0.755459	1	1.06813	1	0.348598	1	1.0999	1
ENSXETG00000003122	Sialidase 4	ENSG00000204099	15.7837	0.00794345	0.133516	0.57844	→ 0	0.000330964	0.627092	1
ENSXETG00000003123	Cyclin-Dependent Kinase 1	ENSG00000170312	0.627612	1	1.83108	1	1.30724	1	1.11469	1
ENSXETG00000003124	Rho-Related Btb Domain Containing 1	ENSG00000072422	1.35394	1	9.68747	1.24443e-08	0.928458	1	1.83113	0.851046
ENSXETG00000003125	Ubx Domain Protein 7	ENSG00000163960	1.18835	1	0.824264	1	0.943604	1	0.958368	1
ENSXETG00000003126	Defective In Sister Chromatid Cohesion 1 Homolog	ENSG00000136982	0.945052	1	0.712086	1	1.09808	1	0.732034	1
ENSXETG00000003127	Ikaros Family Zinc Finger 2 (Helios)	ENSG00000030419	1.15809	1	0.915539	1	0.769263	1	1.33929	1
ENSXETG00000003129	Mdm2, Transformed 3T3 Cell Double Minute 2, P53 Binding Protein Binding Protein, 104Kda	ENSG00000172167	1.23281	1	1.22072	1	0.564729	1	0.998228	1
ENSXETG00000003130	Taf2 Rna Polymerase Ii, Tata Box Binding Protein (Tbp)-Associated Factor, 150Kda	ENSG00000064313	1.04679	1	0.814088	1	0.823059	1	1.02288	1
ENSXETG00000003134	Ectonucleotide Pyrophosphatase/Phosphodiesterase 2	ENSG00000136960	0.981725	1	1.10733	1	0.724618	1	0.884428	1
ENSXETG00000003136	Uncharacterized Protein	ENSG00000111199	0.647536	1	2.13626	1	0.855651	1	1.7469	1
ENSXETG00000003141	Collectin Sub-Family Member 10 (C-Type Lectin)	ENSG00000184374	0.99606	1	0.781826	1	0.954487	1	1.11407	1
ENSXETG00000003144	Gata Binding Protein 6	ENSG00000141448	1.03085	1	0.779216	1	1.12328	1	1.17129	1
ENSXETG00000003146	Mindbomb Homolog 1	ENSG00000101752	1.12722	1	0.825843	1	0.876622	1	0.852077	1
ENSXETG00000003147	Abhydrolase Domain Containing 3	ENSG00000158201	0.333886	1	1.29701	1	0.953935	1	1.05368	1
ENSXETG00000003149	Growth Regulation By Estrogen In Breast Cancer-Like	ENSG00000141449	1.80929	0.864221	0.517462	0.873069	0.878758	1	1.11128	1
ENSXETG00000003151	Rho-Associated, Coiled-Coil Containing Protein Kinase 1	ENSG00000067900	1.11815	1	1.09758	1	0.877892	1	0.776399	1
ENSXETG00000003152	Ubiquitin Specific Peptidase 14 (Trna-Guanine Transglycosylase)	ENSG00000101557	0.776135	1	0.784462	1	0.698343	1	0.760358	1
ENSXETG00000003154	Collectin Sub-Family Member 12	ENSG00000158270	0.503639	1	0.726328	1	0.551494	1	0.72394	1
ENSXETG00000003155	Tho Complex 1 Protein	ENSG00000079134	0.895495	1	1.0132	1	0.956284	1	0.76315	1
ENSXETG00000003156	Thymidylate Synthetase	ENSG00000176890	0.883004	1	1.28175	1	0.653622	1	2.56212	1
ENSXETG00000003158	Enolase Superfamily Member 1	ENSG00000132199	1.12732	1	1.09764	1	0.93454	1	1.03599	1
ENSXETG00000003160	D Site Of Albumin Promoter (Albumin D-Box) Binding Protein	ENSG00000105516	1.61884	1	1.1963	1	1.89266	1	0.815219	1
ENSXETG00000003163	Sphingosine Kinase 2	ENSG00000063176	0.768008	1	0.534065	1	0.990753	1	0.768635	1
ENSXETG00000003164	Ribosomal Protein L18	ENSG00000063177	1.02039	1	0.920605	1	1.56311	1	1.43604	1
ENSXETG00000003165	Tcf3 (E2A) Fusion Partner (In Childhood Leukemia)	ENSG00000105619	1.26317	1	0.919402	1	0.74758	1	1.27459	1
ENSXETG00000003166	Ccr4-Not Transcription Complex, Subunit 3	ENSG00000088038	1.16598	1	1.09909	1	1.10567	1	0.914327	1
ENSXETG00000003167	Additional Sex Combs Like 2	ENSG00000143970	1.04848	1	0.741097	1	1.47277	1	1.22197	1
ENSXETG00000003171	Leukocyte Receptor Cluster (Lrc) Member 1	ENSG00000105617	1.64877	1	0.979118	1	1.5785	1	1.5076	1
ENSXETG00000003174	Membrane Bound O-Acyltransferase Domain Containing 7	ENSG00000125505	0.930833	1	1.08266	1	0.883652	1	0.971419	1
ENSXETG00000003175	Complement Component 1, Q Subcomponent-Like 1	ENSG00000131094	1.23018	1	1.06628	1	1.50307	1	1.13298	1
ENSXETG00000003176	Rab10, Member Ras Oncogene Family	ENSG00000084733	1.4198	1	0.904564	1	1.78417	1	2.01926	0.486175
ENSXETG00000003177	Cd37 Molecule	ENSG00000104894	0.915002	1	1.32227	1	0.880898	1	0.752372	1
ENSXETG00000003179	Dephospho-Coa Kinase Domain Containing	ENSG00000172992	1.35983	1	0.930938	1	0.913351	1	0.774266	1
ENSXETG00000003191	Cyclin-Dependent Kinase 5, Regulatory Subunit 1 (P35)	ENSG00000176749	0.277515	0.740335	1.70901	1	0.495377	1	1.941	1
ENSXETG00000003194	Myosin Id	ENSG00000176658	0.81626	1	0.812945	1	1.10176	1	1.59144	1
ENSXETG00000003199	Troponin T Type 1 (Skeletal, Slow)	ENSG00000105048	0.0747157	0.0912372	0.631167	1	0.420186	1	→ 0	0.281064
ENSXETG00000003203	Hydroxyacyl-Coa Dehydrogenase/3-Ketoacyl-Coa Thiolase/Enoyl-Coa Hydratase (Trifunctional Protein), Beta Subunit	ENSG00000138029	0.971304	1	0.769719	1	0.964547	1	1.40138	1
ENSXETG00000003209	Uncharacterized Protein	ENSG00000138074	1.08677	1	1.02665	1	1.07848	1	1.10876	1
ENSXETG00000003212	Synaptotagmin V	ENSG00000129990	< 0,001	1	0.267032	1	0.784346	1	0.931679	1
ENSXETG00000003221	Formin-Like 1	ENSG00000184922	0.912989	1	1.05684	1	0.851065	1	1.41015	1
ENSXETG00000003233	Mediator Complex Subunit 21	ENSG00000152944	1.48763	1	0.802798	1	1.68651	1	1.13527	1
ENSXETG00000003234	Phospholipase C, Delta 3	ENSG00000161714	1.45696	1	0.762949	1	1.65349	1	0.93962	1
ENSXETG00000003237	N-Myristoyltransferase 2	ENSG00000136448	1.10871	1	0.845602	1	1.16297	1	1.1669	1
ENSXETG00000003238	Cell Division Cycle 27 Homolog	ENSG00000004897	1.03508	1	1.08942	1	1.14813	1	1.19894	1
ENSXETG00000003242	Myosin, Light Chain 4, Alkali; Atrial, Embryonic	ENSG00000198336	0.0154175	0.000431003	0.679719	1	0.176478	0.970698	→ 0	0.486175
ENSXETG00000003245	Dead (Asp-Glu-Ala-Asp) Box Polypeptide 42	ENSG00000198231	1.17035	1	0.81377	1	1.30919	1	1.23005	1
ENSXETG00000003246	Coiled-Coil Domain Containing 47	ENSG00000108588	1.21574	1	0.935167	1	1.04142	1	1.05727	1
ENSXETG00000003247	Zinc Finger Protein 451	ENSG00000112200	0.844217	1	1.44512	1	0.635531	1	0.921715	1
ENSXETG00000003248	Ste20-Related Kinase Adaptor Alpha	ENSG00000125695	1.12074	1	0.936955	1	1.00648	1	1.13336	1
ENSXETG00000003249	Translational Activator Of Mitochondrially Encoded Cytochrome C Oxidase I	ENSG00000136463	0.971304	1	0.709596	1	1.128	1	1.20476	1
ENSXETG00000003251	Lim Domain Containing 2	ENSG00000136490	0.822635	1	1.42034	1	0.88648	1	0.927819	1
ENSXETG00000003253	Phosphoinositide-3-Kinase, Regulatory Subunit 3 (Gamma)	ENSG00000117461	< 0,001	1	0.712086	1	0.147065	1	0.529363	1
ENSXETG00000003254	Microtubule Associated Serine/Threonine Kinase 2	ENSG00000086015	1.045	1	1.25739	1	1.12404	1	0.669755	1
ENSXETG00000003257	Phd Finger Protein 21B	ENSG00000056487	1.50111	1	4.27252	1	0.748694	1	2.09628	1
ENSXETG00000003260	Atpase, H+ Transporting, Lysosomal 21Kda, V0 Subunit B	ENSG00000117410	0.677654	1	0.925384	1	0.536007	1	0.724796	1
ENSXETG00000003264	Protein Kinase C And Casein Kinase Substrate In Neurons 2	ENSG00000100266	1.35716	1	0.95034	1	1.3454	1	1.08374	1
ENSXETG00000003265	Udp-Gal:Betaglcnac Beta 1,4- Galactosyltransferase, Polypeptide 2	ENSG00000117411	0.388522	1	3.20439	1	3.13739	1	8.15219	1
ENSXETG00000003267	Tubulin Tyrosine Ligase-Like Family, Member 1	ENSG00000100271	1.02844	1	1.35296	1	2.64717	1	3.16105	1
ENSXETG00000003268	Solute Carrier Family 6 (Neurotransmitter Transporter, Glycine), Member 9	ENSG00000196517	0.935892	1	1.28973	1	0.85967	1	0.282185	0.00130024
ENSXETG00000003269	Malonyl Coa:Acp Acyltransferase (Mitochondrial)	ENSG00000100294	0.960746	1	1.10373	1	1.72641	1	1.26698	1
ENSXETG00000003270	Mitochondrial Ribosomal Protein S18A	ENSG00000096080	0.857033	1	1.22503	1	1.77422	1	1.79443	0.857663
ENSXETG00000003271	Transient Receptor Potential Cation Channel, Subfamily M, Member 8	ENSG00000144481	0.664576	1	0.919291	1	0.712104	1	1.81635	0.970803
ENSXETG00000003280	Arfgap With Gtpase Domain, Ankyrin Repeat And Ph Domain 1	ENSG00000157985	1.13363	1	0.541438	0.886833	1.3691	1	1.1247	1
ENSXETG00000003281	Cold Inducible Rna Binding Protein	ENSG00000099622	1.17292	1	0.982665	1	0.834166	1	0.922144	1
ENSXETG00000003282	Midnolin	ENSG00000167470	0.742223	1	3.06892	0.0942615	1.19623	1	1.06188	1
ENSXETG00000003283	Atp Synthase, H+ Transporting, Mitochondrial F1 Complex, Delta Subunit	ENSG00000099624	0.97698	1	0.852302	1	1.42384	1	1.33805	1
ENSXETG00000003285	Serine/Threonine Kinase 11	ENSG00000118046	1.18824	1	0.913007	1	0.978742	1	0.776399	1
ENSXETG00000003286	Calponin 1, Basic, Smooth Muscle	ENSG00000064666	0.915267	1	0.921433	1	1.02787	1	0.964857	1
ENSXETG00000003287	Histocompatibility (Minor) Ha-1	ENSG00000180448	0.974417	1	1.02754	1	0.986274	1	1.23714	1
ENSXETG00000003291	Polymerase (Rna) Ii (Dna Directed) Polypeptide E, 25Kda	ENSG00000099817	1.26925	1	0.795627	1	0.832001	1	1.18854	1
ENSXETG00000003296	Chemokine (C-X-C Motif) Receptor 7	ENSG00000144476	1.82119	1	2.4923	1	1.96087	1	0.529363	1
ENSXETG00000003300	Fras1 Related Extracellular Matrix 1	ENSG00000164946	0.664055	1	0.929411	1	0.88239	1	0.887313	1
ENSXETG00000003301	Tetratricopeptide Repeat Domain 39B	ENSG00000155158	0.797663	1	1.98965	0.738676	0.921151	1	0.879515	1
ENSXETG00000003302	Small Nuclear Rna Activating Complex, Polypeptide 3, 50Kda	ENSG00000164975	1.17944	1	0.786143	1	0.9658	1	0.950068	1
ENSXETG00000003303	Pc4 And Sfrs1 Interacting Protein 1	ENSG00000164985	1.16659	1	0.889711	1	0.911212	1	0.881492	1
ENSXETG00000003321	Hypothetical Protein Mgc64513	ENSG00000134193	2.11007	1	0.725522	1	1.83831	1	1.69968	1
ENSXETG00000003328	Ethanolaminephosphotransferase 1 (Cdp-Ethanolamine-Specific)	ENSG00000138018	0.494815	1	1.14243	1	0.781816	1	0.934884	1
ENSXETG00000003330	Otoferlin	ENSG00000115155	< 0,001	1	→ 0	1	0.130724	1	2.79504	1
ENSXETG00000003331	Chromosome 2 Open Reading Frame 18	ENSG00000213699	1.10912	1	0.672837	1	2.18686	0.626828	1.59203	1
ENSXETG00000003335	Solute Carrier Family 7 (Anionic Amino Acid Transporter Light Chain, Xc- System), Member 11	ENSG00000151012	0.573952	1	6.40877	0.0284685	0.168074	0.89495	0.48103	1
ENSXETG00000003338	Coagulation Factor 2 (Thrombin) Receptor	ENSG00000181104	1.16273	1	1.04039	1	1.485	1	1.20855	1
ENSXETG00000003339	Iq Motif Containing Gtpase Activating Protein 2	ENSG00000145703	0.924391	1	1.09612	1	0.833287	1	0.957977	1
ENSXETG00000003340	Coagulation Factor Ii (Thrombin) Receptor-Like 2	ENSG00000164220	0.816583	1	1.01105	1	0.804458	1	0.746373	1
ENSXETG00000003345	Protein Deltex-3	ENSG00000178498	0.971304	1	0.649538	1	1.12898	1	1.30793	1
ENSXETG00000003356	Upstream Binding Transcription Factor, Rna Polymerase I	ENSG00000108312	1.44199	1	0.77743	1	0.987232	1	1.0573	1
ENSXETG00000003357	Transmembrane And Ubiquitin-Like Domain Containing 2	ENSG00000168591	1.25037	1	0.866806	1	1.4997	1	1.27551	1
ENSXETG00000003358	Stathmin-Like 3	ENSG00000197457	1.11006	1	0.839244	1	→ 0	1	1.1646	1
ENSXETG00000003365	Histone Deacetylase 5	ENSG00000108840	1.55498	1	2.34988	0.233613	1.71076	1	0.9116	1
ENSXETG00000003366	Rab27B, Member Ras Oncogene Family	ENSG00000041353	4.20898	1	3.73845	1	Inf	1	0.873449	1
ENSXETG00000003370	Plexin A3	ENSG00000130827	0.960139	1	0.908409	1	1.31021	1	1.47055	1
ENSXETG00000003371	Lsm12 Homolog	ENSG00000161654	0.976234	1	0.884145	1	1.84091	1	1.00519	1
ENSXETG00000003373	Sarcoglycan, Alpha (50Kda Dystrophin-Associated Glycoprotein)	ENSG00000108823	1.16556	1	2.13626	1	7.05912	1	2.03805	1
ENSXETG00000003374	Collagen, Type I, Alpha 1	ENSG00000108821	0.714751	1	1.29771	1	1.127	1	0.842781	1
ENSXETG00000003375	Family With Sequence Similarity 50, Member A	ENSG00000071859	1.57464	1	0.937289	1	1.67226	1	1.19218	1
ENSXETG00000003376	Gdp Dissociation Inhibitor 2	ENSG00000203879	1.50395	1	1.21744	1	0.980433	1	1.17613	1
ENSXETG00000003377	Putative Ortholog Of Vacuolar Atp Synthase Subunit S1 Precursor (Ec 3.6.3.14) (V-Atpase S1 Subunit) (V-Atpase S1 Accessory Protein) (V-Atpase Ac45 Subunit) (C7-1 Protein), 1 Of 2	ENSG00000071553	1.0497	1	1.09788	1	1.11723	1	1.12685	1
ENSXETG00000003378	Tafazzin	ENSG00000102125	0.991681	1	1.13549	1	1.16382	1	0.997698	1
ENSXETG00000003379	Solute Carrier Family 25 (Carnitine/Acylcarnitine Translocase), Member 20	ENSG00000178537	0.872375	1	1.6823	1	1.91473	1	2.54893	0.409284
ENSXETG00000003382	Peptide Yy	ENSG00000131096	1.07791	1	1.56536	1	1.40277	1	1.41279	1
ENSXETG00000003384	N-Acetylglutamate Synthase	ENSG00000161653	0.414133	0.250903	2.12317	0.894168	0.81697	1	0.761993	1
ENSXETG00000003385	Transmembrane Protein 101	ENSG00000091947	0.59438	1	0.606592	1	1.13917	1	0.859585	1
ENSXETG00000003386	Coiled-Coil Domain Containing 43	ENSG00000180329	1.04313	1	0.671969	1	1.22842	1	1.28951	1
ENSXETG00000003390	Leukocyte Receptor Cluster (Lrc) Member 8	ENSG00000167615	1.11421	1	0.920247	1	1.03796	1	1.14241	1
ENSXETG00000003391	Gap Junction Protein, Gamma 1, 45Kda	ENSG00000182963	0.339956	1	1.44197	1	1.7113	1	2.09628	1
ENSXETG00000003394	Elongation Factor Tu Gtp Binding Domain Containing 2	ENSG00000108883	1.19432	1	0.83373	1	0.979882	1	0.946626	1
ENSXETG00000003395	Tea Domain Family Member 4	ENSG00000074219	0.480195	0.768027	1.71987	1	0.864671	1	0.857758	1
ENSXETG00000003396	Nadh Dehydrogenase (Ubiquinone) Flavoprotein 1, 51Kda	ENSG00000167792	0.981748	1	0.954146	1	0.986632	1	1.06849	1
ENSXETG00000003405	Slit Homolog 1	ENSG00000187122	0.689767	1	0.699483	1	1.13212	1	1.59938	1
ENSXETG00000003417	Rho Gtpase Activating Protein 19	ENSG00000213390	0.285678	1	2.13626	1	0.58826	1	3.4938	1
ENSXETG00000003419	Ribonuclease P/Mrp 38Kda Subunit	ENSG00000152464	1.27803	1	0.886929	1	1.45484	1	1.09124	1
ENSXETG00000003420	Peroxisomal Biogenesis Factor 1	ENSG00000127980	0.958284	1	1.173	1	0.968453	1	1.26225	1
ENSXETG00000003421	Chromosome 7 Open Reading Frame 64	ENSG00000127993	1.10528	1	0.483201	1	2.58834	1	1.41416	1
ENSXETG00000003430	Ribosomal Rna Processing 12 Homolog	ENSG00000052749	0.901726	1	0.63166	1	0.65865	1	0.902044	1
ENSXETG00000003432	Cytochrome P450, Family 51, Subfamily A, Polypeptide 1	ENSG00000001630	0.311437	0.0142563	31.8385	3.68866e-17	6.52176	2.87364e-06	0.329496	0.0112044
ENSXETG00000003433	Phosphoglycerate Mutase 1 (Brain)	ENSG00000171314	0.695629	1	1.04008	1	0.970113	1	1.01177	1
ENSXETG00000003434	Exosome Component 1	ENSG00000171311	0.959163	1	1.31687	1	0.872902	1	0.818859	1
ENSXETG00000003436	Zinc Finger, Dhhc-Type Containing 16	ENSG00000171307	1.08212	1	0.912508	1	0.944312	1	1.10847	1
ENSXETG00000003439	Mms19 Nucleotide Excision Repair Homolog	ENSG00000155229	0.848474	1	1.10486	1	0.909129	1	1.15353	1
ENSXETG00000003440	A Kinase (Prka) Anchor Protein (Yotiao) 9	ENSG00000127914	1.291	1	1.19624	1	1.29223	1	0.904912	1
ENSXETG00000003443	4-Hydroxy-2-Oxoglutarate Aldolase 1	ENSG00000241935	0.712394	1	1.39105	1	0.773319	1	0.826553	1
ENSXETG00000003447	Atpase Type 13A3	ENSG00000133657	0.798628	1	0.821388	1	0.909268	1	1.0325	1
ENSXETG00000003448	Uncharacterized Protein	ENSG00000148248	1.00503	1	0.987819	1	1.31265	1	0.943111	1
ENSXETG00000003449	Potassium Channel, Subfamily T, Member 1	ENSG00000107147	0.883004	1	0.739474	1	0.724012	1	0.582299	1
ENSXETG00000003451	Large Subunit Gtpase 1 Homolog	ENSG00000041802	1.06314	1	0.718679	1	1.02408	1	0.895105	1
ENSXETG00000003454	Chromosome 3 Open Reading Frame 21	ENSG00000173950	0.780512	1	1.28804	1	0.837824	1	0.823741	1
ENSXETG00000003455	Arfgap With Coiled-Coil, Ankyrin Repeat And Ph Domains 2	ENSG00000114331	1.10836	1	0.861999	1	0.958124	1	0.830567	1
ENSXETG00000003457	Uncharacterized Protein	ENSG00000161267	1.00599	1	0.74248	1	1.72755	1	0.895845	1
ENSXETG00000003458	3-Hydroxybutyrate Dehydrogenase, Type 1	ENSG00000161267	0.714112	1	0.885985	1	1.13308	1	1.2274	1
ENSXETG00000003459	Adenosine Deaminase	ENSG00000196839	0.495985	0.68712	1.27864	1	1.25674	1	0.80775	1
ENSXETG00000003462	Adenosine Deaminase, Gene 2	ENSG00000196839	1.35811	1	0.993608	1	0.717751	1	1.12877	1
ENSXETG00000003464	Discs, Large Homolog 1	ENSG00000075711	1.2286	1	1.05346	1	1.11088	1	1.02936	1
ENSXETG00000003466	Cyclin-Dependent Kinase 14	ENSG00000058091	0.57282	1	1.19959	1	0.571766	1	0.758952	1
ENSXETG00000003468	Uncharacterized Protein	ENSG00000225190	0.794059	1	1.4387	1	0.789188	1	0.905799	1
ENSXETG00000003469	Tp53 Regulating Kinase	ENSG00000172315	1.22469	1	0.727736	1	2.25073	0.85711	1.81791	1
ENSXETG00000003470	Pituitary Tumor-Transforming 1 Interacting Protein, Gene 2	ENSG00000183255	1.03823	1	0.955483	1	0.848351	1	0.939073	1
ENSXETG00000003471	Solute Carrier Family 2 (Facilitated Glucose Transporter), Member 10	ENSG00000197496	1.29045	1	1.17629	1	0.683653	1	0.44274	0.769256
ENSXETG00000003472	Coagulation Factor 9	ENSG00000101981	0.81287	1	1.23469	1	0.869612	1	0.805584	1
ENSXETG00000003480	Nuclear Receptor Coactivator 3	ENSG00000124151	0.825662	1	0.957086	1	0.820617	1	0.929973	1
ENSXETG00000003481	Rna Binding Motif Protein, X-Linked	ENSG00000147274	0.938766	1	1.01883	1	1.08157	1	1.04579	1
ENSXETG00000003483	Lysine (K)-Specific Demethylase 4A	ENSG00000066135	0.944223	1	1.02879	1	1.03236	1	0.867255	1
ENSXETG00000003484	Sulfatase 2	ENSG00000196562	0.916965	1	1.01346	1	0.814666	1	0.797056	1
ENSXETG00000003486	St3 Beta-Galactoside Alpha-2,3-Sialyltransferase 3	ENSG00000126091	0.999255	1	0.968437	1	0.983998	1	0.970499	1
ENSXETG00000003491	Importin 13	ENSG00000117408	0.865242	1	0.764226	1	0.764467	1	0.788922	1
ENSXETG00000003495	Intracisternal A Particle-Promoted Polypeptide	ENSG00000197429	0.694917	1	0.919778	1	0.95673	1	0.891275	1
ENSXETG00000003496	Gc-Rich Promoter Binding Protein 1-Like 1	ENSG00000159592	1.17469	1	1.08391	1	1.10499	1	0.967406	1
ENSXETG00000003498	Nuclear Autoantigenic Sperm Protein (Histone-Binding)	ENSG00000132780	1.68415	1	0.929239	1	1.05096	1	1.1605	1
ENSXETG00000003499	Aldo-Keto Reductase Family 1, Member A1 (Aldehyde Reductase)	ENSG00000117448	0.684567	1	1.15974	1	0.841258	1	0.898938	1
ENSXETG00000003501	Peroxiredoxin 1	ENSG00000117450	0.771721	1	1.12794	1	0.992396	1	0.851053	1
ENSXETG00000003502	Methylmalonic Aciduria (Cobalamin Deficiency) Cblc Type, With Homocystinuria	ENSG00000132763	0.954113	1	0.792096	1	0.88239	1	1.02705	1
ENSXETG00000003504	Hect Domain Containing 3	ENSG00000126107	1.12099	1	0.927586	1	0.925786	1	1.14933	1
ENSXETG00000003506	Uroporphyrinogen Decarboxylase	ENSG00000126088	0.945471	1	1.3214	1	1.16223	1	1.32341	1
ENSXETG00000003512	Protein Disulfide Isomerase Family A, Member 6	ENSG00000143870	0.603655	1	1.429	1	1.05381	1	0.481494	0.610963
ENSXETG00000003514	Tetraspanin 14	ENSG00000108219	0.973823	1	1.00632	1	0.731383	1	0.652433	1
ENSXETG00000003517	Zinc Finger, Swim-Type Containing 5	ENSG00000162415	0.896258	1	1.03594	1	0.843496	1	0.808424	1
ENSXETG00000003518	Nucleolar Protein 10	ENSG00000115761	1.94749	0.717576	0.771109	1	0.817961	1	1.11043	1
ENSXETG00000003519	Ornithine Decarboxylase 1	ENSG00000115758	0.836511	1	5.96896	2.30224e-05	0.660661	1	0.795689	1
ENSXETG00000003521	Hippocalcin-Like 1	ENSG00000115756	1.14631	1	0.988019	1	1.10268	1	1.12147	1
ENSXETG00000003527	Ribonucleotide Reductase M2, Gene 1	ENSG00000171848	0.230046	0.717576	2.67032	1	1.29417	1	0.665485	1
ENSXETG00000003529	Chromosome 10 Open Reading Frame 58	ENSG00000122378	0.787362	1	1.73571	1	0.602995	1	0.585245	0.968779
ENSXETG00000003530	Methionine Adenosyltransferase I, Alpha	ENSG00000151224	1.00088	1	0.732058	1	0.759207	1	0.845625	1
ENSXETG00000003532	Complement Component 6, Gene 2	ENSG00000039537	0.680226	1	1.40508	1	1.06916	1	0.987763	1
ENSXETG00000003533	Muty Homolog	ENSG00000132781	1.09024	1	0.741756	1	1.17652	1	1.4234	1
ENSXETG00000003534	Target Of Egr1, Member 1 (Nuclear)	ENSG00000132773	0.596027	1	0.905588	1	0.821113	1	0.85591	1
ENSXETG00000003550	Small Nuclear Ribonucleoprotein Polypeptide B	ENSG00000125870	1.12753	1	0.88632	1	0.854881	1	0.609453	1
ENSXETG00000003551	Kinesin Family Member 16B	ENSG00000089177	0.627959	1	1.11012	1	0.726603	1	0.597674	1
ENSXETG00000003552	Rhophilin Associated Tail Protein 1-Like	ENSG00000145491	0.388522	1	3.3379	0.869496	0.311432	1	1.21118	1
ENSXETG00000003553	Membrane-Associated Ring Finger (C3Hc4) 6	ENSG00000145495	1.07724	1	1.0908	1	0.969129	1	0.985005	1
ENSXETG00000003560	Zinc Finger, Nfx1-Type Containing 1, Gene 2	ENSG00000124201	0.870069	1	1.03496	1	0.61179	1	1.63907	1
ENSXETG00000003561	Interferon Regulatory Factor 8	ENSG00000140968	1.58165	1	0.516611	0.900693	0.69207	1	0.766931	1
ENSXETG00000003563	Methenyltetrahydrofolate Synthetase Domain Containing	ENSG00000103248	1.32786	1	1.62061	1	2.39361	1	0.382882	0.738482
ENSXETG00000003565	Forkhead Box F1	ENSG00000103241	1.14885	1	1.04491	1	1.45335	1	0.953766	1
ENSXETG00000003569	Lysyl-Trna Synthetase	ENSG00000065427	1.01807	1	0.841247	1	0.939717	1	1.14365	1
ENSXETG00000003570	Chemokine (C-X-C Motif) Ligand 12	ENSG00000107562	0.681512	1	0.806843	1	0.619536	1	0.750962	1
ENSXETG00000003571	Adenosine Deaminase, Trna-Specific 1	ENSG00000065457	1.38363	1	0.874999	1	1.40929	1	1.39937	1
ENSXETG00000003573	Gaba(A) Receptor-Associated Protein-Like 2	ENSG00000034713	1.29835	1	1.00552	1	1.14618	1	0.910647	1
ENSXETG00000003575	Transmembrane Protein 231	ENSG00000205084	0.485652	1	1.5259	1	0.678761	1	1.24778	1
ENSXETG00000003576	Carbohydrate (N-Acetylglucosamine 6-O) Sulfotransferase 6	ENSG00000183196	0.786577	1	1.19336	1	0.840371	1	0.667775	1
ENSXETG00000003578	Phospholipase C, Gamma 2 (Phosphatidylinositol-Specific)	ENSG00000197943	0.718019	1	1.38376	1	0.633589	1	0.723782	1
ENSXETG00000003580	Short Chain Dehydrogenase/Reductase Family 42E, Member 1	ENSG00000184860	0.555031	1	5.53485	0.0305401	0.965349	1	0.665485	1
ENSXETG00000003583	Wd Repeat Domain 89	ENSG00000140006	1.3659	1	0.84822	1	0.405696	1	0.640529	1
ENSXETG00000003584	Protein Phosphatase 2, Regulatory Subunit B', Epsilon Isoform	ENSG00000154001	0.737255	1	1.29351	1	0.613292	1	0.845273	1
ENSXETG00000003585	Ras Homolog Gene Family, Member J	ENSG00000126785	1.46343	1	0.733758	1	1.30724	1	0.879919	1
ENSXETG00000003588	Autism Susceptibility Candidate 2	ENSG00000158321	1.03907	1	0.995714	1	0.980433	1	1.31988	1
ENSXETG00000003591	Family With Sequence Similarity 168, Member A	ENSG00000054965	1.67614	1	1.16444	1	1.41941	1	1.25735	1
ENSXETG00000003598	Angiopoietin 1	ENSG00000154188	0.849891	1	0.892131	1	0.711907	1	0.874958	1
ENSXETG00000003602	Eukaryotic Translation Initiation Factor 3, Subunit E	ENSG00000104408	1.01029	1	0.961168	1	0.873171	1	1.16111	1
ENSXETG00000003603	Collagen, Type Xii, Alpha 1	ENSG00000111799	0.722457	1	1.10188	1	0.788067	1	1.16842	1
ENSXETG00000003604	Tetratricopeptide Repeat Domain 35	ENSG00000104412	1.11605	1	0.695465	1	0.898053	1	0.897056	1
ENSXETG00000003607	Transmembrane Protein 30A	ENSG00000112697	0.764374	1	1.09824	1	0.740129	1	0.839436	1
ENSXETG00000003608	Filamin A Interacting Protein 1	ENSG00000118407	1.29139	1	0.932185	1	0.802587	1	1.13512	1
ENSXETG00000003609	Sumo1/Sentrin Specific Peptidase 6	ENSG00000112701	1.01434	1	0.957105	1	0.908973	1	0.764173	1
ENSXETG00000003610	Myosin Vi	ENSG00000196586	1.09514	1	1.03049	1	1.01824	1	0.983645	1
ENSXETG00000003614	Prune Homolog 2	ENSG00000106772	1.94261	1	1.06813	1	0.0784346	0.241788	0.776399	1
ENSXETG00000003615	Uncharacterized Protein	ENSG00000106772	1.40299	1	10.6813	0.629477	0.220597	1	0.499114	1
ENSXETG00000003616	Vacuolar Protein Sorting 13 Homolog A (S. Cerevisiae)	ENSG00000197969	0.98572	1	1.0584	1	0.673442	1	0.783575	1
ENSXETG00000003617	Fanconi Anemia, Complementation Group D2	ENSG00000144554	1.25698	1	1.40902	1	0.778823	1	1.14176	1
ENSXETG00000003619	Guanine Nucleotide Binding Protein (G Protein), Alpha 14	ENSG00000156049	0.860086	1	0.842744	1	1.17652	1	0.740496	1
ENSXETG00000003621	Guanine Nucleotide Binding Protein (G Protein), Q Polypeptide	ENSG00000156052	0.731631	1	1.15714	1	1.10206	1	1.20855	1
ENSXETG00000003622	Centrosomal Protein 78Kda	ENSG00000148019	0.527883	1	0.72827	1	0.693018	1	0.683231	1
ENSXETG00000003623	Phosphoserine Aminotransferase 1	ENSG00000135069	0.465322	0.604455	1.82033	1	1.01552	1	0.656729	1
ENSXETG00000003627	Wd Repeat Domain 90	ENSG00000161996	1.81728	1	0.890108	1	0.694339	1	1.20217	1
ENSXETG00000003628	Ras Homolog Gene Family, Member T2	ENSG00000140983	1.05651	1	0.726251	1	1.20173	1	1.2822	1
ENSXETG00000003629	Dead/H (Asp-Glu-Ala-Asp/His) Box Polypeptide 11	ENSG00000013573	0.40471	1	1.22072	1	1.14087	1	1.96526	1
ENSXETG00000003630	Was Protein Family Homolog 1	ENSG00000234769	1.16331	1	0.838357	1	1.21329	1	1.45389	1
ENSXETG00000003631	Iq Motif And Sec7 Domain 3	ENSG00000120645	1.45696	1	0.667581	1	0.88239	1	1.1646	1
ENSXETG00000003636	Regulator Of Calcineurin 1	ENSG00000159200	1.12797	1	1.40482	1	1.05211	1	0.971096	1
ENSXETG00000003641	Solute Carrier Family 6 (Neurotransmitter Transporter, Gaba), Member 13	ENSG00000010379	0.529802	1	1.42417	1	1.68074	1	0.529363	1
ENSXETG00000003642	Lysine (K)-Specific Demethylase 5A	ENSG00000073614	1.04367	1	0.951666	1	1.34326	1	1.26042	1
ENSXETG00000003647	Was Protein Family, Member 2	ENSG00000158195	1.30845	1	0.916841	1	1.36753	1	1.12253	1
ENSXETG00000003648	Protein Tyrosine Phosphatase, Non-Receptor Type 3	ENSG00000070159	0.747818	1	0.958321	1	0.599794	1	0.467194	0.703048
ENSXETG00000003649	Coiled-Coil Domain Containing 77	ENSG00000120647	1.19545	1	1.20165	1	1.44802	1	1.7469	1
ENSXETG00000003653	Lim Domain Binding 3	ENSG00000122367	0.342813	1	1.78022	1	0.217874	0.947472	1.0352	1
ENSXETG00000003655	Bone Morphogenetic Protein Receptor, Type 1A	ENSG00000107779	1.40048	1	0.727566	1	0.949237	1	0.690133	1
ENSXETG00000003663	Protocadherin 10	ENSG00000138650	0.902814	1	1.05646	1	1.1616	1	1.23605	1
ENSXETG00000003664	Nucleosome Assembly Protein 1-Like 4	ENSG00000205531	0.831715	1	0.796357	1	1.46673	1	1.0021	1
ENSXETG00000003669	Dedicator Of Cytokinesis 11	ENSG00000147251	0.634756	1	1.2312	1	0.659731	1	0.802035	1
ENSXETG00000003671	Wd Repeat Domain 44	ENSG00000131725	0.983006	1	0.896066	1	0.771523	1	0.769585	1
ENSXETG00000003672	Kelch-Like 13	ENSG00000198642	0.713517	1	0.968359	1	0.676206	1	0.947143	1
ENSXETG00000003675	Solute Carrier Family 6 (Amino Acid Transporter), Member 14, Gene 2	ENSG00000087916	0.62441	1	3.09757	0.341803	0.35841	0.507528	0.21667	0.436705
ENSXETG00000003677	Plastin 3	ENSG00000102024	0.938814	1	1.05316	1	0.544545	1	0.811176	1
ENSXETG00000003680	Microfibrillar-Associated Protein 3	ENSG00000037749	0.782842	1	0.837182	1	1.11188	1	1.14886	1
ENSXETG00000003682	Myosin, Light Chain 3, Alkali; Ventricular, Skeletal, Slow	ENSG00000160808	< 0,001	0.512446	1.06813	1	0.784346	1	→ 0	1
ENSXETG00000003683	Parathyroid Hormone 1 Receptor	ENSG00000160801	1.4107	1	0.545933	1	0.767295	1	0.677901	1
ENSXETG00000003686	Als2 C-Terminal Like	ENSG00000178038	0.783666	1	1.16426	1	0.836636	1	0.790567	1
ENSXETG00000003687	Jumonji Domain Containing 4	ENSG00000081692	1.63588	1	0.854503	1	0.759045	1	0.909843	1
ENSXETG00000003688	Synaptosomal-Associated Protein, 47Kda	ENSG00000143740	1.8649	1	1.97604	1	1.00004	1	1.25903	1
ENSXETG00000003689	Microsomal Glutathione S-Transferase 3-Like	ENSG00000143198	0.93205	1	1.10714	1	0.794647	1	0.692515	1
ENSXETG00000003691	Transmembrane Protein 57	ENSG00000204178	1.23607	1	1.07753	1	0.832089	1	0.740487	1
ENSXETG00000003692	Mannosidase, Alpha, Class 1C, Member 1	ENSG00000117643	0.673966	1	0.987005	1	0.685779	1	0.576957	1
ENSXETG00000003693	Low Density Lipoprotein Receptor Adaptor Protein 1	ENSG00000157978	0.825728	1	1.03104	1	0.795316	1	1.09734	1
ENSXETG00000003694	Family With Sequence Similarity 54, Member B Protein	ENSG00000117640	0.812724	1	0.716771	1	1.32736	1	0.631278	1
ENSXETG00000003698	Lysine (K)-Specific Demethylase 1A	ENSG00000004487	1.10738	1	0.952656	1	0.89787	1	0.878648	1
ENSXETG00000003702	Nadh Dehydrogenase (Ubiquinone) Fe-S Protein 7, 20Kda (Nadh-Coenzyme Q Reductase)	ENSG00000115286	1.13736	1	0.867786	1	1.14416	1	1.27378	1
ENSXETG00000003703	Guanidinoacetate N-Methyltransferase	ENSG00000130005	1.05225	1	1.34677	1	2.15695	1	0.879391	1
ENSXETG00000003704	Daz Associated Protein 1	ENSG00000071626	0.950564	1	0.968986	1	1.31944	1	1.03616	1
ENSXETG00000003706	Ribosomal Protein S15	ENSG00000115268	1.10602	1	0.879727	1	1.27171	1	1.327	1
ENSXETG00000003707	Adenomatosis Polyposis Coli 2	ENSG00000115266	0.794703	1	1.60219	1	1.37821	1	0.970499	1
ENSXETG00000003708	Receptor Accessory Protein 6	ENSG00000115255	0.661613	1	0.671229	1	0.88239	1	0.632839	1
ENSXETG00000003709	Proprotein Convertase Subtilisin/Kexin Type 4	ENSG00000115257	5.82782	1	0.61036	1	0.235304	1	0.358338	1
ENSXETG00000003713	Thimet Oligopeptidase 1	ENSG00000172009	0.777932	1	0.930532	1	0.845741	1	0.541205	0.769256
ENSXETG00000003714	Small Glutamine-Rich Tetratricopeptide Repeat (Tpr)-Containing, Alpha	ENSG00000104969	0.93873	1	0.780556	1	0.681143	1	0.733792	1
ENSXETG00000003715	Solute Carrier Family 39 (Zinc Transporter), Member 3	ENSG00000141873	0.582782	1	0.603725	1	0.490216	1	0.602379	1
ENSXETG00000003718	Cyclin G Associated Kinase	ENSG00000178950	0.83368	1	1.28097	1	0.855083	1	0.771722	1
ENSXETG00000003719	Cwf19-Like 1, Cell Cycle Control	ENSG00000095485	0.724624	1	1.41111	1	0.515553	1	0.75575	1
ENSXETG00000003720	Phosphatidylinositol Glycan Anchor Biosynthesis, Class G	ENSG00000174227	1.42458	1	1.17494	1	0.756334	1	0.658252	1
ENSXETG00000003723	Abelson Helper Integration Site 1	ENSG00000135541	0.834714	1	1.44512	1	0.88239	1	0.627092	1
ENSXETG00000003725	V-Myb Myeloblastosis Viral Oncogene Homolog	ENSG00000118513	0.931387	1	1.28175	1	1.16114	1	1.41559	1
ENSXETG00000003726	Hbs1-Like	ENSG00000112339	1.32561	1	0.785517	1	0.918702	1	0.900074	1
ENSXETG00000003727	Aldehyde Dehydrogenase 8 Family, Member A1	ENSG00000118514	0.965429	1	1.30839	1	1.4457	1	0.813073	1
ENSXETG00000003728	Transmembrane Protein 20	ENSG00000176273	1.45696	1	3.73845	1	2.9413	1	0.698759	1
ENSXETG00000003729	Leucine-Rich, Glioma Inactivated 1	ENSG00000108231	0.794703	1	1.42417	1	0.541572	1	0.975013	1
ENSXETG00000003730	Phosphodiesterase 6C, Cgmp-Specific, Cone, Alpha Prime	ENSG00000095464	1.29507	1	1.06813	1	1.96087	1	1.33097	1
ENSXETG00000003731	Retinol Binding Protein 4, Plasma	ENSG00000138207	0.99426	1	1.22126	1	1.21927	1	0.968034	1
ENSXETG00000003732	Omega-3 Fatty Acid Receptor 1	ENSG00000186188	0.647536	1	0.534065	1	1.47065	1	0.23292	1
ENSXETG00000003733	Centrosomal Protein 55Kda	ENSG00000138180	1.39625	1	0.879636	1	1.56869	1	1.63044	1
ENSXETG00000003734	Myoferlin	ENSG00000138119	0.611379	1	0.974003	1	0.60125	1	0.73871	1
ENSXETG00000003736	Ectonucleoside Triphosphate Diphosphohydrolase 1	ENSG00000138185	0.833304	1	1.23416	1	1.02444	1	0.993161	1
ENSXETG00000003737	Carboxypeptidase N, Polypeptide 1	ENSG00000120054	0.930905	1	1.02311	1	0.959998	1	1.00797	1
ENSXETG00000003739	Dynamin Binding Protein	ENSG00000107554	0.734812	1	1.04159	1	1.34197	1	1.03423	1
ENSXETG00000003740	Atp-Binding Cassette, Sub-Family C (Cftr/Mrp), Member 2	ENSG00000023839	0.667261	1	0.752814	1	0.686177	1	0.973158	1
ENSXETG00000003741	Down Syndrome Cell Adhesion Molecule Like 1	ENSG00000177103	1.07923	1	0.801097	1	1.47065	1	2.66194	1
ENSXETG00000003744	Cutc Copper Transporter Homolog	ENSG00000119929	1.20257	1	0.918455	1	0.976261	1	0.962645	1
ENSXETG00000003745	Cox15 Homolog, Cytochrome C Oxidase Assembly Protein	ENSG00000014919	1.03907	1	1.60219	1	0.892086	1	0.68612	1
ENSXETG00000003746	Ectonucleoside Triphosphate Diphosphohydrolase 7	ENSG00000198018	0.905577	1	0.854503	1	0.989718	1	0.85784	1
ENSXETG00000003749	Beta-Site App-Cleaving Enzyme 1	ENSG00000186318	0.804795	1	0.694284	1	1.23535	1	1.65731	1
ENSXETG00000003753	Orai Calcium Release-Activated Calcium Modulator 2	ENSG00000182500	0.952517	1	0.853645	1	0.852025	1	1.02637	1
ENSXETG00000003755	Proprotein Convertase Subtilisin/Kexin Type 7	ENSG00000160613	1.06381	1	0.871258	1	1.13144	1	0.97981	1
ENSXETG00000003756	Transmembrane Protein 120B	ENSG00000188735	0.840017	1	1.09311	1	0.978711	1	1.13885	1
ENSXETG00000003757	Transgelin	ENSG00000149591	1.38169	1	1.06576	1	0.879534	1	0.720212	1
ENSXETG00000003758	Ras Homolog Gene Family, Member F (In Filopodia)	ENSG00000139725	0.679913	1	1.4712	1	0.965349	1	0.949295	1
ENSXETG00000003759	Sid1 Transmembrane Family, Member 2	ENSG00000149577	0.910023	1	1.15921	1	0.908973	1	0.973532	1
ENSXETG00000003760	Set Domain Containing 1B	ENSG00000139718	1.00547	1	1.06141	1	1.01325	1	0.742002	1
ENSXETG00000003761	Platelet-Activating Factor Acetylhydrolase 1B, Catalytic Subunit 2 (30Kda)	ENSG00000168092	1.15223	1	1.21055	1	1.26131	1	0.890576	1
ENSXETG00000003762	Sik Family Kinase 3	ENSG00000160584	1.00214	1	1.03906	1	1.24826	1	1.16017	1
ENSXETG00000003765	Zinc Finger Protein 259	ENSG00000109917	0.964605	1	0.791672	1	0.895339	1	0.874816	1
ENSXETG00000003768	Proteasome (Prosome, Macropain) 26S Subunit, Non-Atpase, 9	ENSG00000110801	1.2319	1	1.15821	1	1.18658	1	1.14486	1
ENSXETG00000003772	B-Cell Cll/Lymphoma 7A	ENSG00000110987	0.455299	1	1.06813	1	1.82361	1	0.582299	1
ENSXETG00000003773	Mlx Interacting Protein	ENSG00000175727	1.15552	1	1.0563	1	1.22125	1	0.96206	1
ENSXETG00000003775	Transmembrane Bax Inhibitor Motif Containing 4	ENSG00000155957	0.959037	1	1.08256	1	0.900043	1	0.820615	1
ENSXETG00000003778	Diablo, Iap-Binding Mitochondrial Protein	ENSG00000184047	1.29724	1	0.705728	1	1.2291	1	1.02311	1
ENSXETG00000003780	Cap-Gly Domain Containing Linker Protein 1	ENSG00000130779	1.36852	1	1.05204	1	0.945614	1	0.857186	1
ENSXETG00000003782	N-Acetyltransferase 10 (Gcn5-Related)	ENSG00000135372	1.35304	1	0.617839	1	0.988469	1	1.34446	1
ENSXETG00000003783	Ankyrin Repeat And Btb (Poz) Domain Containing 2	ENSG00000166016	1.94261	1	0.30518	1	1.17652	1	1.1646	1
ENSXETG00000003784	Tuftelin Interacting Protein 11	ENSG00000100109	1.04446	1	1.03952	1	1.19629	1	1.08777	1
ENSXETG00000003785	F-Box Protein 3	ENSG00000110429	1.89201	0.826907	0.946421	1	1.9012	0.970698	1.0999	1
ENSXETG00000003788	Guanylate Cyclase Activator 1B (Retina)	ENSG00000112599	1.81016	1	0.575146	1	1.61771	1	0.885095	1
ENSXETG00000003796	Sh3 And Multiple Ankyrin Repeat Domains 2	ENSG00000162105	0.566064	0.934628	1.70124	1	0.880074	1	0.704229	1
ENSXETG00000003797	Cortactin	ENSG00000085733	1.31459	1	0.9655	1	1.10664	1	1.17375	1
ENSXETG00000003798	Protein Tyrosine Phosphatase, Receptor Type, F Polypeptide (Ptprf), Interacting Protein (Liprin), Alpha 1	ENSG00000131626	1.15766	1	0.980305	1	1.20186	1	1.31527	1
ENSXETG00000003800	Cyclin D1	ENSG00000110092	0.766819	1	1.96536	1	1.38414	1	1.38296	1
ENSXETG00000003807	Putative Ortholog Of Sialidase 3 (Ec 3.2.1.18) (Membrane Sialidase) (Ganglioside Sialidase) (N-Acetyl-Alpha-Neuraminidase 3), 1 Of 1	ENSG00000162139	0.955381	1	0.838071	1	1.83014	1	1.67971	1
ENSXETG00000003815	Death Effector Domain Containing	ENSG00000158796	1.57483	1	1.05998	1	1.62734	1	1.68624	1
ENSXETG00000003818	Kelch-Like 10	ENSG00000161594	5.50406	1	0.979118	1	1.47065	1	0.679349	1
ENSXETG00000003825	Non-Metastatic Cells 5, Protein Expressed In (Nucleoside-Diphosphate Kinase)	ENSG00000112981	1.45696	1	2.13626	1	0.470608	1	0.332743	1
ENSXETG00000003827	Family With Sequence Similarity 13, Member B	ENSG00000031003	0.971304	1	1.35681	1	0.744633	1	0.776399	1
ENSXETG00000003828	Glutamine-Fructose-6-Phosphate Transaminase 2	ENSG00000131459	1.21413	1	0.400548	1	1.17652	1	1.45575	1
ENSXETG00000003829	Adam Metallopeptidase With Thrombospondin Type 1 Motif, 2	ENSG00000087116	0.508778	1	1.1715	1	1.03343	1	0.696358	1
ENSXETG00000003831	Cdc-Like Kinase 1	ENSG00000013441	0.97496	1	1.03629	1	1.00427	1	0.757154	1
ENSXETG00000003833	Heterogeneous Nuclear Ribonucleoprotein A0	ENSG00000177733	0.83756	1	0.947835	1	1.18328	1	1.11004	1
ENSXETG00000003836	Heterogeneous Nuclear Ribonucleoprotein A/B	ENSG00000197451	1.2185	1	0.901144	1	1.13124	1	0.963053	1
ENSXETG00000003837	Purine-Rich Element Binding Protein A	ENSG00000185129	1.0603	1	0.753823	1	1.44934	1	1.06058	1
ENSXETG00000003838	Matrin 3	ENSG00000015479	1.01616	1	0.922692	1	0.987392	1	0.792831	1
ENSXETG00000003846	Cholinergic Receptor, Nicotinic, Beta 2 (Neuronal)	ENSG00000160716	0.194261	1	0.623075	1	0.756334	1	2.79504	1
ENSXETG00000003848	Adenosine Deaminase, Rna-Specific	ENSG00000160710	1.18433	1	0.727866	1	1.44108	1	1.45904	1
ENSXETG00000003857	Spermine Synthase	ENSG00000102172	1.29009	1	1.0068	1	0.714663	1	0.895395	1
ENSXETG00000003869	Nuclear Receptor Subfamily 1, Group D, Member 2	ENSG00000174738	1.16805	1	2.30059	0.264859	1.13147	1	0.877838	1
ENSXETG00000003870	Ribosomal Protein L15	ENSG00000174748	1.20161	1	0.835442	1	1.31713	1	1.33477	1
ENSXETG00000003871	Thyroid Hormone Receptor, Beta (Erythroblastic Leukemia Viral (V-Erb-A) Oncogene Homolog 2)	ENSG00000151090	1.33207	1	0.413469	0.809157	0.740772	1	0.42055	1
ENSXETG00000003875	Transmembrane Protein 129	ENSG00000168936	1.01323	1	1.0835	1	1.22036	1	1.04814	1
ENSXETG00000003876	Stem-Loop Binding Protein	ENSG00000163950	1.06653	1	1.01445	1	0.828466	1	0.909057	1
ENSXETG00000003878	Family With Sequence Similarity 53, Member A	ENSG00000174137	1.04655	1	1.24615	1	0.877229	1	1.2008	1
ENSXETG00000003885	Cytochrome P450, Family 4, Subfamily F, Polypeptide 2	ENSG00000171954	0.713653	1	0.987261	1	0.921532	1	0.75507	1
ENSXETG00000003889	Vacuolar Protein Sorting 35 Homolog	ENSG00000069329	0.85044	1	1.07108	1	0.640783	1	0.932626	1
ENSXETG00000003891	Origin Recognition Complex, Subunit 6	ENSG00000091651	1.37953	1	1.85762	1	1.4651	1	0.827847	1
ENSXETG00000003892	Myosin Light Chain Kinase 3	ENSG00000140795	0.242826	1	0.762949	1	2.74521	1	0.905799	1
ENSXETG00000003894	Chromosome 16 Open Reading Frame 87	ENSG00000155330	1.35983	1	0.625481	1	0.989998	1	0.978759	1
ENSXETG00000003895	Glutamic-Pyruvate Transaminase (Alanine Aminotransferase)	ENSG00000166123	0.922739	1	1.99384	1	1.3388	1	3.35942	0.228497
ENSXETG00000003900	Ubiquitin Associated And Sh3 Domain Containing B	ENSG00000154127	0.843665	1	1.18106	1	0.969334	1	0.806528	1
ENSXETG00000003907	Nipa-Like Domain Containing 3	ENSG00000001461	0.779599	1	1.36909	1	0.99714	1	0.765515	1
ENSXETG00000003908	Mucolipin 2	ENSG00000153898	1.06843	1	0.84822	1	0.840371	1	0.998228	1
ENSXETG00000003909	Transmembrane Protein 229B	ENSG00000198133	1.19205	1	1.56659	1	1.83831	1	0.685058	1
ENSXETG00000003912	Ribosomal Protein L27A	ENSG00000166441	1.08963	1	1.00762	1	1.23887	1	1.10578	1
ENSXETG00000003913	Uncharacterized Protein Loc100144974	ENSG00000008405	1.17944	1	1.11358	1	0.73752	1	0.531419	1
ENSXETG00000003914	Zinc Finger And Btb Domain Containing 8B	ENSG00000215897	0.878799	1	1.05915	1	1.31359	1	0.924829	1
ENSXETG00000003918	Phosphorylase Kinase, Beta	ENSG00000102893	1.08955	1	1.16948	1	0.774342	1	1.04103	1
ENSXETG00000003920	Signal Recognition Particle Receptor (Docking Protein)	ENSG00000182934	0.813959	1	0.939518	1	1.14592	1	0.889885	1
ENSXETG00000003924	Family With Sequence Similarity 118, Member B	ENSG00000197798	0.839602	1	1.38075	1	0.705912	1	0.676219	1
ENSXETG00000003925	Thyroid Hormone Receptor Associated Protein 3	ENSG00000054118	1.54829	1	0.679662	1	1.0319	1	1.19288	1
ENSXETG00000003934	Solute Carrier Family 37 (Glycerol-3-Phosphate Transporter), Member 2	ENSG00000134955	1.01756	1	1.01472	1	1.96087	1	1.45575	1
ENSXETG00000003938	Roundabout, Axon Guidance Receptor, Homolog 3	ENSG00000154134	0.80942	1	1.28175	1	0.352956	1	0.831856	1
ENSXETG00000003941	Fk506 Binding Protein 15, 133Kda	ENSG00000119321	1.36975	1	0.903645	1	1.72123	1	1.35099	1
ENSXETG00000003943	Leucine Rich Repeat And Sterile Alpha Motif Containing 1	ENSG00000148356	1.41242	1	0.871057	1	1.24212	1	1.33929	1
ENSXETG00000003944	Ribosomal Protein L12	ENSG00000197958	1.22066	1	0.832167	1	1.28308	1	1.23525	1
ENSXETG00000003946	Phosphohistidine Phosphatase 1	ENSG00000054148	1.30752	1	0.627664	1	1.16893	1	1.02968	1
ENSXETG00000003948	Chromosome 9 Open Reading Frame 86	ENSG00000196642	1.94261	0.740116	0.581993	1	1.74677	1	1.27685	1
ENSXETG00000003949	Transmembrane Protein 141	ENSG00000244187	1.52633	1	2.77714	1	1.43797	1	2.18362	1
ENSXETG00000003950	Tnf Receptor-Associated Factor 2	ENSG00000127191	1.01136	1	0.900486	1	1.00748	1	1.1148	1
ENSXETG00000003951	F-Box And Wd Repeat Domain Containing 5	ENSG00000159069	0.753848	1	1.50206	1	1.80723	1	1.60592	1
ENSXETG00000003952	Notch-Regulated Ankyrin Repeat Protein	ENSG00000198435	0.80942	1	1.33516	1	1.15588	1	1.04412	1
ENSXETG00000003957	Exonuclease 3'-5' Domain Containing 3	ENSG00000124571	1.68491	1	0.771427	1	1.44423	1	1.20099	1
ENSXETG00000003966	Hypothetical Protein Loc443661	ENSG00000163131	0.582782	1	0.61036	1	0.392173	1	0.23292	1
ENSXETG00000003968	Mitochondrial Ribosomal Protein L41	ENSG00000182154	0.743025	1	0.806699	1	1.17039	1	1.26636	1
ENSXETG00000003970	Zinc Finger, Mynd-Type Containing 19	ENSG00000165724	0.728478	1	0.616228	1	2.00008	1	1.48486	1
ENSXETG00000003971	Endothelial Differentiation-Related Factor 1	ENSG00000107223	1.47793	1	0.922388	1	2.54165	0.275426	1.41838	1
ENSXETG00000003972	Coenzyme Q4 Homolog	ENSG00000167113	1.23708	1	0.781099	1	1.57399	1	1.49559	1
ENSXETG00000003973	Trub Pseudouridine (Psi) Synthase Homolog 2	ENSG00000167112	0.696592	1	0.615621	1	1.67381	1	1.28288	1
ENSXETG00000003974	Chloride Intracellular Channel 3	ENSG00000169583	1.94261	1	0.890108	1	0.915071	1	0.800662	1
ENSXETG00000003978	Atp-Binding Cassette, Sub-Family A (Abc1), Member 2	ENSG00000107331	0.750028	1	1.16593	1	0.788438	1	1.23065	1
ENSXETG00000003979	Acid Phosphatase 2, Lysosomal	ENSG00000134575	0.922739	1	0.636562	1	1.13267	1	1.12065	1
ENSXETG00000003980	Damage-Specific Dna Binding Protein 2, 48Kda	ENSG00000134574	1.22096	1	0.764833	1	1.12512	1	1.44354	1
ENSXETG00000003981	Catalase, Gene 2	ENSG00000121691	1.01968	1	1.02913	1	0.853023	1	0.93045	1
ENSXETG00000003985	Cell Cycle Associated Protein 1	ENSG00000135387	1.41185	1	0.707779	1	1.2776	1	1.7333	1
ENSXETG00000003986	Lim Domain Only 2 (Rhombotin-Like 1)	ENSG00000135363	1.44941	1	1.01203	1	1.82728	1	1.33796	1
ENSXETG00000003999	Ribonucleotide Reductase M1	ENSG00000167325	1.70461	1	0.925258	1	1.10593	1	1.29182	1
ENSXETG00000004009	Taf6 Rna Polymerase Ii, Tata Box Binding Protein (Tbp)-Associated Factor, 80Kda	ENSG00000106290	1.45455	1	0.831453	1	1.58803	1	1.13668	1
ENSXETG00000004010	Uncharacterized Protein	ENSG00000149260	0.777043	1	0.61036	1	2.9413	1	0.3882	1
ENSXETG00000004012	Monoacylglycerol O-Acyltransferase 2, Gene 1	ENSG00000124003	1.83469	1	1.75927	1	0.784346	1	0.796831	1
ENSXETG00000004015	Chromosome 7 Open Reading Frame 52	ENSG00000167011	2.24147	1	0.371523	1	1.30036	1	1.25418	1
ENSXETG00000004022	Developmentally Regulated Gtp Binding Protein 2	ENSG00000108591	1.17384	1	0.930928	1	0.873306	1	1.078	1
ENSXETG00000004025	3-Phosphoinositide Dependent Protein Kinase-1	ENSG00000140992	0.864231	1	1.18239	1	0.974368	1	0.940469	1
ENSXETG00000004026	Potassium Channel Tetramerisation Domain Containing 5	ENSG00000167977	0.793027	1	1.03783	1	0.969834	1	0.827034	1
ENSXETG00000004027	Ubiquitin-Conjugating Enzyme E2I	ENSG00000103275	0.792557	1	0.795367	1	0.935182	1	0.77837	1
ENSXETG00000004029	Vacuolar Protein Sorting 28 Homolog	ENSG00000160948	1.3331	1	0.890312	1	1.46772	1	1.31053	1
ENSXETG00000004032	Glucan (1,4-Alpha-), Branching Enzyme 1	ENSG00000114480	0.615047	1	1.32214	1	0.750805	1	0.690864	1
ENSXETG00000004036	Cytosolic Thiouridylase Subunit 1 Homolog	ENSG00000142544	1.08338	1	0.505956	1	0.814513	1	0.842476	1
ENSXETG00000004037	Methyltransferase Like 14	ENSG00000145388	1.08145	1	0.898585	1	0.827921	1	0.980715	1
ENSXETG00000004038	Vamp (Vesicle-Associated Membrane Protein)-Associated Protein A, 33Kda	ENSG00000101558	0.805885	1	0.994233	1	1.30157	1	0.91793	1
ENSXETG00000004039	Sec24 Family, Member C	ENSG00000150961	0.926065	1	1.18176	1	1.11567	1	0.710188	1
ENSXETG00000004042	Protein Phosphatase 4, Regulatory Subunit 1	ENSG00000154845	1.05764	1	1.04169	1	0.775476	1	0.815384	1
ENSXETG00000004044	Ubiquitin Specific Peptidase 53	ENSG00000145390	0.983677	1	0.979118	1	1.18258	1	0.807838	1
ENSXETG00000004046	Phosphodiesterase 5A, Cgmp-Specific	ENSG00000138735	0.615159	1	1.71829	1	0.712104	1	0.952854	1
ENSXETG00000004047	Rala Binding Protein 1	ENSG00000017797	1.20612	1	0.860743	1	1.22302	1	1.10958	1
ENSXETG00000004048	Twisted Gastrulation Homolog 1	ENSG00000128791	1.33554	1	0.691142	1	0.962607	1	0.796831	1
ENSXETG00000004049	Ankyrin Repeat Domain 12	ENSG00000101745	1.13147	1	1.22239	1	1.20201	1	0.949864	1
ENSXETG00000004050	Uncharacterized Protein	ENSG00000124181	1.06432	1	0.905463	1	1.11503	1	1.07769	1
ENSXETG00000004051	Nadh Dehydrogenase (Ubiquinone) Flavoprotein 2, 24Kda	ENSG00000178127	1.15833	1	0.814964	1	1.04871	1	1.14411	1
ENSXETG00000004052	N-Ethylmaleimide-Sensitive Factor Attachment Protein, Gamma	ENSG00000134265	0.822418	1	1.05144	1	0.931111	1	0.621932	1
ENSXETG00000004054	Piezo-Type Mechanosensitive Ion Channel Component 2	ENSG00000154864	1.33678	1	1.20423	1	0.788928	1	0.790903	1
ENSXETG00000004055	Uncharacterized Protein	ENSG00000163131	2.59014	1	0.801097	1	→ 0	1	1.1646	1
ENSXETG00000004065	Low Density Lipoprotein Receptor-Related Protein 12	ENSG00000147650	0.749778	1	0.975822	1	0.912817	1	0.990994	1
ENSXETG00000004067	Biorientation Of Chromosomes In Cell Division 1-Like	ENSG00000038219	1.27274	1	0.720665	1	0.957632	1	0.673641	1
ENSXETG00000004073	Uncharacterized Protein	ENSG00000176406	0.728478	1	0.213626	1	1.17652	1	1.1646	1
ENSXETG00000004074	Prkc, Apoptosis, Wt1, Regulator	ENSG00000177425	1.96243	1	0.877082	1	1.54298	1	1.01529	1
ENSXETG00000004078	Nuclear Factor Related To Kappab Binding Protein	ENSG00000170322	1.09808	1	0.959435	1	0.917643	1	1.05016	1
ENSXETG00000004079	Transmembrane Protein 45B	ENSG00000151715	0.936196	1	2.00274	1	1.12304	1	0.718582	1
ENSXETG00000004083	Hyaluronan Synthase 1	ENSG00000105509	1.51092	1	5.34065	0.759888	0.63351	1	3.1056	1
ENSXETG00000004088	Potassium Intermediate/Small Conductance Calcium-Activated Channel, Subfamily N, Member 4	ENSG00000104783	1.47301	1	1.10769	1	0.979735	1	1.18238	1
ENSXETG00000004092	Ddb1 And Cul4 Associated Factor 13	ENSG00000164934	0.984084	1	0.850883	1	0.899251	1	1.02863	1
ENSXETG00000004096	Solute Carrier Family 25, Member 32	ENSG00000164933	0.693788	1	0.776821	1	1.28077	1	0.943938	1
ENSXETG00000004097	Heat Shock 70Kda Protein 1A	ENSG00000109971	0.730682	1	1.10531	1	1.29223	1	0.881407	1
ENSXETG00000004098	Smg-9 Homolog, Nonsense Mediated Mrna Decay Factor (C. Elegans)	ENSG00000105771	0.964828	1	0.91147	1	0.952256	1	0.828988	1
ENSXETG00000004106	Frizzled Family Receptor 6	ENSG00000164930	0.688743	1	0.91147	1	0.814513	1	0.820513	1
ENSXETG00000004115	Atpase, H+ Transporting, Lysosomal 42Kda, V1 Subunit C1	ENSG00000155097	0.918597	1	0.999218	1	0.914813	1	1.05733	1
ENSXETG00000004118	Antizyme Inhibitor 1	ENSG00000155096	0.987333	1	1.21527	1	0.659016	1	0.839956	1
ENSXETG00000004120	Kruppel-Like Factor 10	ENSG00000155090	1.48459	1	2.46491	0.44031	0.788229	1	1.20596	1
ENSXETG00000004121	Ribonucleotide Reductase M2 B (Tp53 Inducible)	ENSG00000048392	0.890362	1	1.00783	1	0.953047	1	1.09689	1
ENSXETG00000004122	Protein Phosphatase 2, Regulatory Subunit B'', Beta	ENSG00000167393	1.05796	1	1.143	1	0.662471	1	0.945516	1
ENSXETG00000004126	Phosphatidylinositol-Specific Phospholipase C, X Domain Containing 1	ENSG00000182378	0.679913	1	0.762949	1	1.32358	1	1.1646	1
ENSXETG00000004127	Regucalcin (Senescence Marker Protein-30)	ENSG00000130988	0.952054	1	0.881168	1	1.55168	1	0.670527	1
ENSXETG00000004129	Phd Finger Protein 16	ENSG00000102221	0.726208	1	1.4221	1	0.762252	1	1.36491	1
ENSXETG00000004132	Retinitis Pigmentosa 2 (X-Linked Recessive)	ENSG00000102218	0.971304	1	1.33516	1	0.880243	1	0.841099	1
ENSXETG00000004133	Solute Carrier Family 9 (Sodium/Hydrogen Exchanger), Member 7	ENSG00000065923	0.953317	1	0.886062	1	0.742653	1	0.936246	1
ENSXETG00000004136	Carbohydrate (N-Acetylglucosamine 6-O) Sulfotransferase 7	ENSG00000147119	1.43383	1	1.21284	1	1.30724	1	1.41416	1
ENSXETG00000004137	Tubulin, Gamma Complex Associated Protein 5	ENSG00000153575	1.03017	1	0.894823	1	0.911708	1	0.764982	1
ENSXETG00000004138	Cytoplasmic Fmr1 Interacting Protein 1	ENSG00000068793	0.941666	1	1.11779	1	0.82862	1	1.09002	1
ENSXETG00000004143	Ste20-Related Kinase Adaptor Beta	ENSG00000082146	0.838853	1	0.697554	1	0.705912	1	0.76982	1
ENSXETG00000004144	Non Imprinted In Prader-Willi/Angelman Syndrome 2	ENSG00000140157	0.922482	1	1.14795	1	0.940626	1	0.980135	1
ENSXETG00000004148	Hect Domain And Rld 2	ENSG00000128731	1.0081	1	1.10827	1	1.04923	1	0.877487	1
ENSXETG00000004151	Origin Recognition Complex, Subunit 2	ENSG00000115942	0.734868	1	2.06622	0.787633	0.904062	1	0.972027	1
ENSXETG00000004152	Chromosome 9 Open Reading Frame 64	ENSG00000165118	1.15712	1	0.968768	1	0.968286	1	1.40674	1
ENSXETG00000004154	Cytochrome P450, Family 20, Subfamily A, Polypeptide 1	ENSG00000119004	1.01569	1	1.14369	1	0.764738	1	0.748013	1
ENSXETG00000004155	Abl-Interactor 2	ENSG00000138443	2.23274	0.648236	0.928167	1	1.18865	1	1.46771	1
ENSXETG00000004164	Kinesin Family Member 3A	ENSG00000131437	0.682538	1	1.19379	1	1.64713	1	0.734204	1
ENSXETG00000004169	Af4/Fmr2 Family, Member 4	ENSG00000072364	0.836816	1	0.986926	1	1.11223	1	1.06653	1
ENSXETG00000004171	Zinc Finger, Cchc Domain Containing 10	ENSG00000155329	0.849891	1	0.835927	1	0.597597	1	0.689985	1
ENSXETG00000004172	Glucosamine-6-Phosphate Deaminase 1	ENSG00000113552	0.77332	1	1.3066	1	0.960824	1	1.04919	1
ENSXETG00000004176	Molybdenum Cofactor Synthesis 2	ENSG00000164172	0.429921	1	0.74488	1	0.945073	1	1.29223	1
ENSXETG00000004177	Integrin, Alpha 2 (Cd49B, Alpha 2 Subunit Of Vla-2 Receptor)	ENSG00000164171	0.368426	0.909646	2.17898	1	0.59731	1	0.374335	0.35702
ENSXETG00000004178	Ring Finger Protein 185	ENSG00000138942	1.45124	1	0.813813	1	1.05481	1	1.34137	1
ENSXETG00000004179	Lim Domain Kinase 2	ENSG00000182541	0.859347	1	1.4012	1	0.795659	1	0.706273	1
ENSXETG00000004180	Integrin, Alpha 1	ENSG00000213949	0.564942	0.976697	1.23089	1	0.525614	1	0.628357	1
ENSXETG00000004189	Phosphoinositide-3-Kinase Interacting Protein 1	ENSG00000100100	1.75237	0.991839	1.25376	1	1.05741	1	1.40405	1
ENSXETG00000004190	Poz (Btb) And At Hook Containing Zinc Finger 1	ENSG00000100105	1.06935	1	0.923125	1	1.0133	1	1.20424	1
ENSXETG00000004191	Developmentally Regulated Gtp Binding Protein 1	ENSG00000185721	1.04133	1	0.966756	1	0.977717	1	1.24761	1
ENSXETG00000004193	Syntaxin 16	ENSG00000124222	1.25985	1	0.751942	1	1.11116	1	1.33503	1
ENSXETG00000004194	Eukaryotic Translation Initiation Factor 4E Nuclear Import Factor 1	ENSG00000184708	1.16069	1	0.953134	1	1.06185	1	0.911094	1
ENSXETG00000004196	Phosphatidylserine Decarboxylase	ENSG00000241878	1.14564	1	0.972476	1	1.07063	1	0.899487	1
ENSXETG00000004200	Uncharacterized Protein	ENSG00000141519	1.19719	1	1.02362	1	1.23082	1	0.850342	1
ENSXETG00000004201	Uncharacterized Protein	ENSG00000141519	0.485652	1	0.427252	1	0.88239	1	0.582299	1
ENSXETG00000004205	Tyrosine 3-Monooxygenase/Tryptophan 5-Monooxygenase Activation Protein, Eta Polypeptide	ENSG00000128245	1.14482	1	1.31782	1	1.31195	1	1.14165	1
ENSXETG00000004206	Solute Carrier Family 5 (Sodium/Glucose Cotransporter), Member 1, Gene 2	ENSG00000100170	1.41648	1	0.883969	1	1.66305	1	1.33713	1
ENSXETG00000004213	Deah (Asp-Glu-Ala-His) Box Polypeptide 30	ENSG00000132153	1.19355	1	0.538876	0.907581	1.0534	1	1.12356	1
ENSXETG00000004215	Breakpoint Cluster Region	ENSG00000186716	0.664399	1	1.27894	1	1.19453	1	1.06597	1
ENSXETG00000004219	Sperm Antigen With Calponin Homology And Coiled-Coil Domains 1-Like	ENSG00000100014	0.971304	1	1.02929	1	1.35125	1	0.85141	1
ENSXETG00000004220	Tyrosylprotein Sulfotransferase 2	ENSG00000128294	0.88458	1	1.70266	1	1.27574	1	0.649352	1
ENSXETG00000004222	Adenosine A2A Receptor	ENSG00000128271	2.06856	0.512663	1.11823	1	1.47165	1	1.01152	1
ENSXETG00000004225	Ureidopropionase, Beta	ENSG00000100024	1.29859	1	0.66319	1	0.97377	1	1.15571	1
ENSXETG00000004230	Chromosome 22 Open Reading Frame 13	ENSG00000138867	1.02017	1	1.10828	1	0.841156	1	0.825807	1
ENSXETG00000004231	Chromosome 22 Open Reading Frame 36	ENSG00000178026	5.82782	1	0.356043	1	1.00845	1	0.815219	1
ENSXETG00000004232	Gamma-Glutamyltransferase 1	ENSG00000100031	1.08952	1	0.738075	1	0.606188	1	1.129	1
ENSXETG00000004245	Golgi Reassembly Stacking Protein 1, 65Kda	ENSG00000114745	0.723033	1	0.819478	1	1.00657	1	0.93367	1
ENSXETG00000004247	Wd Repeat Domain 48	ENSG00000114742	1.12131	1	0.987443	1	0.908074	1	0.783092	1
ENSXETG00000004250	Gamma-Glutamyltransferase 5	ENSG00000099998	0.69903	1	0.964628	1	0.962853	1	0.876745	1
ENSXETG00000004252	Sphingomyelin Phosphodiesterase 4, Neutral Membrane (Neutral Sphingomyelinase-3)	ENSG00000136699	0.918444	1	0.836701	1	0.809078	1	0.806261	1
ENSXETG00000004253	Mediator Complex Subunit 15	ENSG00000099917	1.59824	1	1.041	1	1.17256	1	1.17703	1
ENSXETG00000004254	Sirtuin 4	ENSG00000089163	0.651796	1	1.31736	1	1.14916	1	0.682122	1
ENSXETG00000004256	Kelch-Like 22	ENSG00000099910	1.03364	1	1.1421	1	0.938299	1	1.17211	1
ENSXETG00000004258	V-Crk Sarcoma Virus Ct10 Oncogene Homolog-Like	ENSG00000099942	0.962708	1	1.25243	1	1.2944	1	1.13322	1
ENSXETG00000004263	Calcineurin Binding Protein 1	ENSG00000099991	0.90966	1	0.862579	1	1.10034	1	1.00506	1
ENSXETG00000004281	Methyltransferase Like 15	ENSG00000169519	1.52633	1	1.18681	1	0.735325	1	1.86336	1
ENSXETG00000004282	Kinesin Family Member 18A	ENSG00000121621	0.471776	1	1.75927	1	1.27456	1	1.53515	1
ENSXETG00000004284	Brain-Derived Neurotrophic Factor	ENSG00000176697	1.85741	1	8.90917	4.42186e-08	1.30724	1	0.934388	1
ENSXETG00000004287	Protein Tyrosine Phosphatase, Receptor Type, M	ENSG00000173482	1.10811	1	0.8348	1	0.672297	1	1.54994	1
ENSXETG00000004289	Rab12, Member Ras Oncogene Family	ENSG00000206418	0.94591	1	0.92981	1	0.97343	1	1.00546	1
ENSXETG00000004290	Coiled-Coil Domain Containing 165	ENSG00000168502	0.866702	1	1.54695	1	1.53853	1	0.770932	1
ENSXETG00000004291	Acyl-Coa Synthetase Short-Chain Family Member 2, Gene 2	ENSG00000131069	0.26399	0.00201967	3.55153	0.00797729	0.783837	1	0.56018	0.968779
ENSXETG00000004292	Rap Guanine Nucleotide Exchange Factor (Gef) 3	ENSG00000079337	0.323768	1	0.652746	1	1.10299	1	1.2293	1
ENSXETG00000004298	Phosphodiesterase 1B, Calmodulin-Dependent	ENSG00000123360	0.242826	1	3.20439	1	0.784346	1	0.1941	1
ENSXETG00000004299	Nck-Associated Protein 1-Like	ENSG00000123338	1.0866	1	1.29666	1	0.943874	1	0.881612	1
ENSXETG00000004300	Endoplasmic Reticulum Protein 29	ENSG00000089248	1.34268	1	0.903802	1	0.917944	1	1.33257	1
ENSXETG00000004301	N(Alpha)-Acetyltransferase 25, Natb Auxiliary Subunit	ENSG00000111300	0.874173	1	0.741567	1	0.861028	1	0.701879	1
ENSXETG00000004302	Chromosome 12 Open Reading Frame 51	ENSG00000173064	0.988512	1	1.3577	1	1.12519	1	0.791088	1
ENSXETG00000004304	Ribosomal Protein L6	ENSG00000089009	1.05369	1	0.948497	1	0.813853	1	0.992431	1
ENSXETG00000004305	Protein Tyrosine Phosphatase, Non-Receptor Type 11	ENSG00000179295	1.13687	1	0.787964	1	0.629686	1	0.670273	1
ENSXETG00000004314	Cdk5 Regulatory Subunit Associated Protein 1	ENSG00000101391	0.876285	1	1.41074	1	1.17652	1	1.21675	1
ENSXETG00000004315	Monocyte To Macrophage Differentiation-Associated	ENSG00000108960	0.437087	0.381014	1.88072	0.805518	0.957874	1	0.786104	1
ENSXETG00000004316	Hepatic Leukemia Factor	ENSG00000108924	0.518029	1	0.751646	1	0.423547	1	0.841099	1
ENSXETG00000004319	Star-Related Lipid Transfer (Start) Domain Containing 7	ENSG00000084090	0.897382	1	0.804421	1	0.890494	1	1.04863	1
ENSXETG00000004327	Family With Sequence Similarity 199, X-Linked	ENSG00000123575	1.21225	1	0.884591	1	0.983013	1	0.963155	1
ENSXETG00000004328	Comm Domain Containing 5	ENSG00000170619	0.533033	1	1.52265	1	0.629301	1	0.921974	1
ENSXETG00000004333	Progesterone Receptor Membrane Component 1	ENSG00000101856	0.689013	1	1.27621	1	0.711869	1	0.614395	1
ENSXETG00000004334	Solute Carrier Family 25, Member 43	ENSG00000077713	1.51582	1	0.92657	1	0.555579	1	0.931679	1
ENSXETG00000004336	Cytosolic Iron-Sulfur Protein Assembly 1	ENSG00000144021	1.23719	1	1.10851	1	1.13345	1	1.01337	1
ENSXETG00000004338	Transmembrane Protein 127	ENSG00000135956	1.06586	1	1.12564	1	1.22805	1	0.868728	1
ENSXETG00000004339	Fumarylacetoacetate Hydrolase Domain Containing 2A	ENSG00000115042	0.88113	1	1.03032	1	0.788268	1	1.0553	1
ENSXETG00000004348	Chromosome 20 Open Reading Frame 194	ENSG00000088854	0.762421	1	0.939954	1	0.935182	1	0.88022	1
ENSXETG00000004357	Attractin	ENSG00000088812	1.20361	1	0.921878	1	1.16565	1	1.31889	1
ENSXETG00000004364	Eukaryotic Translation Initiation Factor 2C, 1	ENSG00000092847	0.647536	1	0.875866	1	1.26565	1	0.769467	1
ENSXETG00000004365	Fatty Acid Amide Hydrolase, Gene 2	ENSG00000117480	1.31126	1	0.879636	1	0.756334	1	0.998228	1
ENSXETG00000004369	Rad54-Like	ENSG00000085999	0.357849	1	3.73845	1	1.47065	1	1.89247	1
ENSXETG00000004370	Protein O-Linked Mannose Beta1,2-N-Acetylglucosaminyltransferase	ENSG00000085998	0.640497	1	1.54497	1	0.50294	1	0.563516	1
ENSXETG00000004371	Tetraspanin 1	ENSG00000117472	< 0,001	0.187762	NA	NA	0.0840371	0.301643	2.3292	1
ENSXETG00000004373	Tektin 2 (Testicular)	ENSG00000092850	0.173447	0.68712	1.25662	1	0.962607	1	1.77755	1
ENSXETG00000004374	Adp-Ribosylhydrolase Like 2	ENSG00000116863	1.15421	1	0.979118	1	0.870207	1	0.983761	1
ENSXETG00000004378	Trafficking Protein Particle Complex 3	ENSG00000054116	0.964605	1	0.733375	1	0.615318	1	0.718199	1
ENSXETG00000004379	Angiopoietin 2	ENSG00000091879	0.98518	1	1.39058	1	1.29417	1	0.77069	1
ENSXETG00000004382	Map7 Domain Containing 1	ENSG00000116871	1.14547	1	2.0033	0.621217	1.45517	1	1.06598	1
ENSXETG00000004387	Choline/Ethanolamine Phosphotransferase 1	ENSG00000134255	0.561396	1	1.20625	1	0.843542	1	0.790479	1
ENSXETG00000004388	Denn/Madd Domain Containing 2D	ENSG00000162777	0.803838	1	0.762949	1	0.543009	1	0.445288	1
ENSXETG00000004390	Neurofascin	ENSG00000163531	1.94261	1	0.400548	1	0.196087	1	0.423491	1
ENSXETG00000004391	Fry-Like	ENSG00000075539	1.0255	1	1.17221	1	1.08355	1	0.828172	1
ENSXETG00000004407	Nascent Polypeptide-Associated Complex Alpha Subunit	ENSG00000196531	1.56187	1	0.883116	1	1.23217	1	1.23633	1
ENSXETG00000004408	Mgc89248 Protein	ENSG00000139547	1.14136	1	0.903502	1	1.02673	1	1.14692	1
ENSXETG00000004409	Retinol Dehydrogenase 7, Gene 2	ENSG00000139547	1.07923	1	2.00274	1	0.705912	1	1.01902	1
ENSXETG00000004411	Hydroxysteroid (17-Beta) Dehydrogenase 6 Homolog	ENSG00000025423	1.12415	1	1.06554	1	1.14065	1	1.51014	1
ENSXETG00000004412	G Protein-Coupled Receptor 182	ENSG00000166856	1.05049	1	0.933282	1	0.915579	1	0.787919	1
ENSXETG00000004417	Zinc Finger And Btb Domain Containing 39	ENSG00000166860	1.56903	1	1.03475	1	1.40529	1	0.868514	1
ENSXETG00000004422	Myosin Ia	ENSG00000166866	0.642437	1	1.14521	1	0.76386	1	0.873449	1
ENSXETG00000004424	Signal Peptide, Cub Domain, Egf-Like 2	ENSG00000175356	0.580084	1	1.00767	1	0.724012	1	1.2905	1
ENSXETG00000004425	Denn/Madd Domain Containing 5A	ENSG00000184014	0.954771	1	1.03663	1	0.988938	1	1.42747	1
ENSXETG00000004426	Transmembrane Protein 194A	ENSG00000166881	1.58476	1	0.56548	1	1.24188	1	1.47516	1
ENSXETG00000004428	Ngfi-A Binding Protein 2 (Egr1 Binding Protein 2)	ENSG00000166886	0.424945	1	0.237362	1	0.735325	1	1.1646	1
ENSXETG00000004429	Zinc Finger, Dhhc-Type Containing 13	ENSG00000177054	1.15631	1	0.980338	1	1.09162	1	1.36381	1
ENSXETG00000004431	Signal Transducer And Activator Of Transcription 6, Interleukin-4 Induced	ENSG00000166888	1.23066	1	0.974592	1	0.884232	1	0.842255	1
ENSXETG00000004435	Cysteine And Glycine-Rich Protein 3 (Cardiac Lim Protein)	ENSG00000129170	< 0,001	0.0524511	0.213626	1	0.220597	1	0.0970499	0.982931
ENSXETG00000004436	E2F Transcription Factor 8	ENSG00000129173	1.0653	1	1.00137	1	2.67391	1	1.09609	1
ENSXETG00000004449	Rab23, Member Ras Oncogene Family	ENSG00000112210	0.706403	1	1.70901	1	1.08937	1	0.841099	1
ENSXETG00000004454	Protein Tyrosine Phosphatase Type Iva, Member 1	ENSG00000112245	0.646225	1	2.26404	0.474964	0.671425	1	0.7094	1
ENSXETG00000004455	Phd Finger Protein 3	ENSG00000118482	0.865891	1	1.57107	1	1.47288	1	0.811294	1
ENSXETG00000004456	U2 Small Nuclear Rna Auxiliary Factor 1	ENSG00000160201	1.04503	1	0.966079	1	1.42441	1	1.32562	1
ENSXETG00000004457	Chromosome 21 Open Reading Frame 33	ENSG00000160221	1.35197	1	0.845889	1	1.61302	1	1.45947	1
ENSXETG00000004459	Farnesyltransferase, Caax Box, Alpha	ENSG00000168522	1.34313	1	0.79703	1	0.943699	1	0.924744	1
ENSXETG00000004460	Protein Kinase-Like Protein Sgk196	ENSG00000185900	0.804795	1	0.534065	1	1.00494	1	0.735536	1
ENSXETG00000004461	Heparan-Alpha-Glucosaminide N-Acetyltransferase	ENSG00000104442	< 0,001	0.512446	1.78022	1	1.69942	1	1.1646	1
ENSXETG00000004462	Integrator Complex Subunit 10	ENSG00000104613	1.11207	1	0.87824	1	0.815105	1	0.835881	1
ENSXETG00000004463	Chondroitin Sulfate N-Acetylgalactosaminyltransferase 1	ENSG00000147408	< 0,001	1	1.78022	1	0.392173	1	0.11646	1
ENSXETG00000004464	Sh2 Domain Containing 4A	ENSG00000104611	0.769649	1	1.45654	1	0.731617	1	0.389845	0.0898285
ENSXETG00000004467	Lipoprotein Lipase	ENSG00000175445	0.770344	1	1.62846	1	0.438521	0.476187	0.425537	0.297198
ENSXETG00000004468	Kiaa0182	ENSG00000131149	1.40329	1	1.27779	1	1.35071	1	1.1306	1
ENSXETG00000004469	Gins Complex Subunit 2 (Psf2 Homolog)	ENSG00000131153	1.20357	1	0.661223	1	0.761277	1	1.57221	1
ENSXETG00000004471	Small Nuclear Ribonucleoprotein Polypeptide E	ENSG00000182004	0.83585	1	0.749706	1	0.685351	1	0.710277	1
ENSXETG00000004472	Malignant T Cell Amplified Sequence 1	ENSG00000232119	0.971304	1	0.838071	1	0.774254	1	0.821458	1
ENSXETG00000004473	Cytochrome C Oxidase Subunit Iv Isoform 1	ENSG00000131143	0.8651	1	1.00659	1	0.931149	1	1.07076	1
ENSXETG00000004474	Cullin 4B	ENSG00000158290	0.911676	1	1.10978	1	0.628441	1	0.754888	1
ENSXETG00000004478	Family With Sequence Similarity 70, Member A	ENSG00000125355	1.61884	1	0.961316	1	1.17652	1	0.34938	1
ENSXETG00000004479	Zinc Finger And Btb Domain Containing 33	ENSG00000177485	0.647536	1	1.04176	1	0.718135	1	0.805647	1
ENSXETG00000004481	Myosin, Light Chain 10, Regulatory	ENSG00000106436	0.171407	0.984954	2.93736	1	0.705912	1	0.29115	1
ENSXETG00000004483	Orai Calcium Release-Activated Calcium Modulator 1	ENSG00000160991	0.789184	1	2.28885	1	1.7113	1	2.3292	1
ENSXETG00000004486	Kinesin Family Member 5C	ENSG00000168280	12.4327	0.0162324	0.598152	1	1.8138	1	4.2702	0.301171
ENSXETG00000004491	Uncharacterized Protein	ENSG00000121988	→ 0	1	0.679719	1	0.980433	1	1.7469	1
ENSXETG00000004498	Magnesium Transporter 1	ENSG00000102158	0.7621	1	0.869407	1	0.688785	1	0.98721	1
ENSXETG00000004499	Alpha Thalassemia/Mental Retardation Syndrome X-Linked	ENSG00000085224	1.05197	1	0.954226	1	0.939418	1	1.04092	1
ENSXETG00000004500	Minichromosome Maintenance Complex Component 8	ENSG00000125885	0.912437	1	2.1956	1	0.823564	1	1.33713	1
ENSXETG00000004501	Trna Methyltransferase 6 Homolog	ENSG00000089195	1.55581	1	0.635723	1	1.33917	1	1.30823	1
ENSXETG00000004510	Gdnf-Inducible Zinc Finger Protein 1	ENSG00000125812	0.849042	1	0.875673	1	1.04383	1	0.911127	1
ENSXETG00000004516	Coiled-Coil Domain Containing 88A	ENSG00000115355	0.766819	1	0.751646	1	0.865088	1	0.993334	1
ENSXETG00000004519	Ribosomal Protein S27A	ENSG00000143947	0.944049	1	0.980557	1	1.22292	1	1.14102	1
ENSXETG00000004522	Ly6/Plaur Domain Containing 6	ENSG00000187123	2.33113	1	0.388411	1	1.43797	1	0.776399	1
ENSXETG00000004524	Methylmalonic Aciduria (Cobalamin Deficiency) Cbld Type, With Homocystinuria	ENSG00000168288	0.75783	1	1.05766	1	0.827765	1	0.772667	1
ENSXETG00000004530	Rap1 Interacting Factor Homolog	ENSG00000080345	1.0596	1	0.91224	1	0.824663	1	0.956253	1
ENSXETG00000004531	Nebulin	ENSG00000183091	0.0117025	1.11157e-05	0.996921	1	0.216095	0.486649	→ 0	0.0122696
ENSXETG00000004533	Cell Division Cycle 73, Paf1/Rna Polymerase Ii Complex Component, Homolog	ENSG00000134371	1.75986	0.930905	0.901615	1	1.1337	1	1.16672	1
ENSXETG00000004534	Glutaredoxin 2	ENSG00000023572	0.99197	1	0.948115	1	0.936155	1	0.762127	1
ENSXETG00000004535	Influenza Virus Ns1A Binding Protein	ENSG00000116679	0.815154	1	0.924062	1	0.719225	1	0.900068	1
ENSXETG00000004539	Trm1 Trna Methyltransferase 1-Like	ENSG00000121486	1.07129	1	1.53544	1	0.920754	1	0.868514	1
ENSXETG00000004541	Er Degradation Enhancer, Mannosidase Alpha-Like 3	ENSG00000116406	0.668917	1	1.29851	1	0.712782	1	0.741834	1
ENSXETG00000004542	Bmp And Activin Membrane-Bound Inhibitor	ENSG00000095739	0.735485	1	6.24678	0.000280941	0.885218	1	1.33827	1
ENSXETG00000004545	Ww Domain Containing Adaptor With Coiled-Coil	ENSG00000095787	1.02616	1	1.08065	1	0.982024	1	1.09632	1
ENSXETG00000004546	Membrane Protein, Palmitoylated 7 (Maguk P55 Subfamily Member 7)	ENSG00000150054	1.02297	1	0.830767	1	1.16387	1	1.22802	1
ENSXETG00000004548	X-Ray Repair Complementing Defective Repair In Chinese Hamster Cells 6	ENSG00000196419	1.18799	1	1.03008	1	1.20494	1	1.08106	1
ENSXETG00000004549	Phosphomannomutase 2	ENSG00000100417	1.94261	0.694317	1.64838	1	1.18364	1	0.940098	1
ENSXETG00000004553	Armadillo Repeat Containing 4	ENSG00000169126	1.51766	1	1.19959	1	0.385744	0.731797	0.952854	1
ENSXETG00000004556	Rab18, Member Ras Oncogene Family	ENSG00000099246	0.968281	1	0.988689	1	0.851794	1	0.762396	1
ENSXETG00000004558	Yme1-Like 1	ENSG00000136758	0.778222	1	0.952863	1	0.799466	1	0.857343	1
ENSXETG00000004572	Atp-Binding Cassette, Sub-Family B (Mdr/Tap), Member 7	ENSG00000131269	0.872766	1	0.930938	1	0.859321	1	0.902244	1
ENSXETG00000004573	Hydroxysteroid (17-Beta) Dehydrogenase 14	ENSG00000087076	1.18384	1	0.801097	1	2.17986	0.534578	1.57097	1
ENSXETG00000004578	Zinc Finger, Dhhc-Type Containing 15	ENSG00000102383	1.57837	1	1.06813	1	1.25005	1	0.711699	1
ENSXETG00000004579	Uracil Phosphoribosyltransferase (Fur1) Homolog	ENSG00000094841	0.981317	1	0.721976	1	1.07299	1	0.940306	1
ENSXETG00000004580	Ring Finger Protein, Lim Domain Interacting	ENSG00000131263	1.31081	1	0.920446	1	1.16049	1	1.16958	1
ENSXETG00000004581	Solute Carrier Family 16, Member 2 (Monocarboxylic Acid Transporter 8)	ENSG00000147100	0.599122	1	1.07053	1	1.26875	1	1.43416	1
ENSXETG00000004585	Ubiquitin Specific Peptidase 46	ENSG00000152484	0.864103	1	1.02379	1	0.931716	1	0.95742	1
ENSXETG00000004590	Cytohesin 1	ENSG00000105443	0.954557	1	1.41998	1	0.932336	1	1.07017	1
ENSXETG00000004593	Uncharacterized Protein	ENSG00000175866	0.971304	1	1.30549	1	0.346035	1	1.1646	1
ENSXETG00000004598	Glutamate-Rich Wd Repeat Containing 1	ENSG00000105447	1.48811	1	0.571748	1	1.18882	1	1.50191	1
ENSXETG00000004606	Butyrobetaine (Gamma), 2-Oxoglutarate Dioxygenase (Gamma-Butyrobetaine Hydroxylase) 1	ENSG00000129151	1.24111	1	0.801889	1	1.47291	1	1.53936	1
ENSXETG00000004609	Fin Bud Initiation Factor Homolog	ENSG00000176971	1.94261	1	0.356043	1	0.840371	1	0.665485	1
ENSXETG00000004611	Uncharacterized Protein	ENSG00000117984	1.61884	1	2.4923	1	3.82369	1	3.882	1
ENSXETG00000004612	Toll Interacting Protein	ENSG00000078902	1.45307	1	0.845282	1	1.28033	1	0.840364	1
ENSXETG00000004621	Troponin I Type 2 (Skeletal, Fast)	ENSG00000130598	< 0,001	0.44343	Inf	1	→ 0	1	→ 0	1
ENSXETG00000004629	Ras-Related C3 Botulinum Toxin Substrate 2 (Rho Family, Small Gtp Binding Protein Rac2)	ENSG00000128340	0.821792	1	1.16042	1	0.848114	1	1.27932	1
ENSXETG00000004630	Dicarbonyl/L-Xylulose Reductase	ENSG00000169738	0.940122	1	1.334	1	0.721333	1	1.05402	1
ENSXETG00000004632	Ubiquitin Specific Peptidase 36	ENSG00000055483	0.607065	1	0.741756	1	0.647938	1	0.928906	1
ENSXETG00000004635	Putative Ortholog Of G-Protein Coupled Receptor Family C Group 5 Member C Precursor (Retinoic Acid Induced Gene 3 Protein) (Raig-3), 1 Of 1	ENSG00000170412	0.533265	1	4.35866	0.00107012	0.833368	1	0.866231	1
ENSXETG00000004642	Cdc42 Effector Protein (Rho Gtpase Binding) 4	ENSG00000179604	0.656529	1	3.35021	0.0373685	1.22894	1	0.782053	1
ENSXETG00000004643	Sidekick Cell Adhesion Molecule 2	ENSG00000069188	0.502399	1	0.84326	1	4.57535	0.574061	1.08428	1
ENSXETG00000004649	Signal Transducer And Activator Of Transcription 1, 91Kda	ENSG00000115415	1.14347	1	1.32103	1	1.02025	1	1.23986	1
ENSXETG00000004650	Protein Disulfide Isomerase Family A, Member 3	ENSG00000167004	0.762898	1	1.27436	1	0.785675	1	0.902313	1
ENSXETG00000004653	Diphosphoinositol Pentakisphosphate Kinase 1	ENSG00000168781	1.36866	1	0.937869	1	1.05887	1	0.621119	1
ENSXETG00000004660	Dnaj (Hsp40) Homolog, Subfamily B, Member 11	ENSG00000090520	0.721439	1	1.44768	1	0.530996	0.970698	0.846385	1
ENSXETG00000004662	Signal Transducer And Activator Of Transcription 4	ENSG00000138378	0.370021	1	1.49538	1	0.495377	1	1.02344	1
ENSXETG00000004668	Exosome Component 4	ENSG00000178896	1.57837	1	0.78914	1	1.65824	1	1.44766	1
ENSXETG00000004669	Leucine Rich Repeat Containing 14	ENSG00000160959	1.0951	1	0.911818	1	1.38629	1	1.49332	1
ENSXETG00000004670	Major Vault Protein	ENSG00000013364	1.54576	1	0.711352	1	1.80492	1	1.32041	1
ENSXETG00000004671	Nicotinate Phosphoribosyltransferase Domain Containing 1	ENSG00000147813	1.22592	1	0.960488	1	1.81335	1	1.20278	1
ENSXETG00000004672	Chromosome 16 Open Reading Frame 53	ENSG00000185928	1.75633	0.934628	0.706664	1	1.60982	1	1.62202	1
ENSXETG00000004673	Kinesin Family Member 22	ENSG00000079616	1.42722	1	2.08982	1	1.49026	1	1.41416	1
ENSXETG00000004675	Myc-Associated Zinc Finger Protein (Purine-Binding Transcription Factor)	ENSG00000103495	1.35811	1	0.672526	1	1.16018	1	1.36042	1
ENSXETG00000004677	Sorting Nexin 2	ENSG00000205302	0.858993	1	1.14365	1	0.605027	1	0.799481	1
ENSXETG00000004679	Lysyl Oxidase	ENSG00000113083	0.899734	1	1.43841	1	0.787944	1	0.724324	1
ENSXETG00000004680	Tigger Transposable Element Derived 5	ENSG00000179886	1.30243	1	0.812707	1	2.43147	1	1.22141	1
ENSXETG00000004682	Glycosylphosphatidylinositol Anchor Attachment Protein 1 Homolog	ENSG00000197858	1.34957	1	0.845804	1	1.65739	1	1.21272	1
ENSXETG00000004691	Tripartite Motif Containing 3	ENSG00000110171	1.40367	1	0.904268	1	1.4388	1	1.28618	1
ENSXETG00000004692	Dachsous 1 (Drosophila)	ENSG00000166341	0.6273	1	1.22637	1	1.04206	1	1.1646	1
ENSXETG00000004697	General Transcription Factor Iiic, Polypeptide 6, Alpha 35Kda	ENSG00000155115	1.01987	1	0.627314	1	0.50712	1	0.724639	1
ENSXETG00000004698	Hydroxysteroid Dehydrogenase Like 1	ENSG00000103160	1.12797	1	0.743046	1	0.819362	1	0.635236	1
ENSXETG00000004699	Breast Cancer Anti-Estrogen Resistance 1	ENSG00000050820	0.736851	1	1.31891	1	0.569683	1	0.794885	1
ENSXETG00000004702	Transmembrane Protein 170A	ENSG00000166822	0.981637	1	1.08779	1	0.863841	1	0.761842	1
ENSXETG00000004704	Hydroxysteroid (11-Beta) Dehydrogenase 2	ENSG00000176387	2.234	1	0.830767	1	0.73135	1	0.692464	1
ENSXETG00000004705	Atpase, H+ Transporting, Lysosomal 38Kda, V0 Subunit D1	ENSG00000159720	0.767217	1	1.23225	1	0.761721	1	0.905799	1
ENSXETG00000004708	Tubulin, Gamma Complex Associated Protein 4	ENSG00000137822	0.96129	1	0.852231	1	0.812868	1	0.896638	1
ENSXETG00000004711	Ubiquitin Carboxyl-Terminal Esterase L3 (Ubiquitin Thiolesterase)	ENSG00000118939	0.695502	1	0.78259	1	0.726674	1	0.975745	1
ENSXETG00000004713	Tbc1 Domain Family, Member 4	ENSG00000136111	0.874532	1	0.922174	1	1.00039	1	0.579779	1
ENSXETG00000004715	Kruppel-Like Factor 5 (Intestinal)	ENSG00000102554	0.52301	1	1.75478	1	0.752972	1	1.1646	1
ENSXETG00000004716	Progesterone Immunomodulatory Binding Factor 1	ENSG00000083535	1.52258	1	1.08887	1	0.916591	1	1.1646	1
ENSXETG00000004720	Lyr Motif Containing 5	ENSG00000205707	1.42505	1	1.11491	1	0.884418	1	1.13151	1
ENSXETG00000004725	Transthyretin	ENSG00000118271	0.47769	0.915462	0.953687	1	0.941216	1	0.610028	1
ENSXETG00000004726	Udp-Gal:Betaglcnac Beta 1,4- Galactosyltransferase, Polypeptide 5	ENSG00000118276	1.15062	1	1.21378	1	0.538997	1	1.01477	1
ENSXETG00000004728	Golgin, Rab6-Interacting	ENSG00000120370	1.17944	1	0.776821	1	0.971907	1	1.1646	1
ENSXETG00000004732	Ilvb (Bacterial Acetolactate Synthase)-Like	ENSG00000105135	0.725058	1	0.824317	1	1.02491	1	0.853136	1
ENSXETG00000004733	Kinesin-Associated Protein 3	ENSG00000075945	0.928609	1	1.28761	1	0.618582	1	0.938149	1
ENSXETG00000004734	Trafficking Protein Particle Complex 8	ENSG00000153339	0.81155	1	1.05086	1	0.606817	1	0.754388	1
ENSXETG00000004735	Scy1-Like 3	ENSG00000000457	0.894369	1	1.00137	1	1.00028	1	0.964135	1
ENSXETG00000004737	Zinc Finger And Btb Domain Containing 40	ENSG00000184677	0.995673	1	1.04109	1	0.865887	1	0.757726	1
ENSXETG00000004738	Chromosome 1 Open Reading Frame 112	ENSG00000000460	1.43672	1	1.95824	1	0.856689	1	1.28938	1
ENSXETG00000004743	Cell Division Cycle 42 (Gtp Binding Protein, 25Kda)	ENSG00000070831	0.675518	1	1.13211	1	0.566145	1	0.654837	1
ENSXETG00000004745	Chromosome 9 Open Reading Frame 114	ENSG00000198917	1.23484	1	0.701913	1	1.00739	1	0.930413	1
ENSXETG00000004746	Leucine Proline-Enriched Proteoglycan (Leprecan) 1	ENSG00000117385	1.24882	1	0.593405	1	0.928831	1	0.708886	1
ENSXETG00000004747	Activating Transcription Factor 6	ENSG00000118217	0.895238	1	1.22706	1	1.08186	1	0.565525	0.857663
ENSXETG00000004750	Retinoid X Receptor, Gamma	ENSG00000143171	1.20891	1	0.738885	1	1.42566	1	1.16138	1
ENSXETG00000004753	Hypothetical Protein Loc100145323	ENSG00000100197	1.41194	1	1.10679	1	1.65919	1	0.617744	1
ENSXETG00000004754	Hydroxysteroid (17-Beta) Dehydrogenase 7	ENSG00000132196	0.440475	0.970898	2.90531	0.370256	1.21217	1	0.595841	1
ENSXETG00000004756	Microsomal Glutathione S-Transferase 3	ENSG00000143198	0.903206	1	0.746116	1	1.30962	1	1.26891	1
ENSXETG00000004757	Aldehyde Dehydrogenase 9 Family, Member A1	ENSG00000143149	1.21336	1	0.829872	1	0.874794	1	1.05636	1
ENSXETG00000004760	Microtubule Associated Serine/Threonine Kinase 1	ENSG00000105613	2.67109	1	4.27252	1	1.17652	1	1.1646	1
ENSXETG00000004762	Ribonuclease H2, Subunit A	ENSG00000104889	1.20861	1	1.20699	1	1.08602	1	1.36051	1
ENSXETG00000004763	Peroxiredoxin 2	ENSG00000167815	0.797377	1	1.66564	1	1.56458	1	2.05158	0.675936
ENSXETG00000004765	Hook Homolog 2	ENSG00000095066	1.57309	1	0.996267	1	1.2985	1	1.03635	1
ENSXETG00000004766	Jun B Proto-Oncogene	ENSG00000171223	1.4547	1	6.08061	1.11267e-05	0.439561	0.47739	0.692464	1
ENSXETG00000004767	Arsa Arsenite Transporter, Atp-Binding, Homolog 1 (Bacterial)	ENSG00000198356	0.728478	1	0.952531	1	1.51351	1	0.994266	1
ENSXETG00000004769	Ring Finger Protein 11	ENSG00000123091	1.02844	1	0.890108	1	1.44555	1	1.13117	1
ENSXETG00000004770	F-Box And Wd Repeat Domain Containing 9	ENSG00000132004	1.10729	1	1.23903	1	1.44124	1	1.27293	1
ENSXETG00000004771	Transportin 2	ENSG00000105576	1.19934	1	0.668408	1	1.20296	1	1.50999	1
ENSXETG00000004773	Collagen, Type Ix, Alpha 2	ENSG00000049089	1.65611	1	1.56751	1	Inf	7.58327e-13	0.00995384	1.1849e-08
ENSXETG00000004775	Potassium Voltage-Gated Channel, Kqt-Like Subfamily, Member 4	ENSG00000117013	0.693788	1	1.30846	1	0.562307	1	1.09609	1
ENSXETG00000004776	Small Arfgap2	ENSG00000084070	0.956127	1	1.36445	1	0.975405	1	0.693473	1
ENSXETG00000004784	Wd Repeat Domain 70	ENSG00000082068	1.40715	1	0.79425	1	1.21013	1	1.35741	1
ENSXETG00000004785	Nucleoporin 155Kda	ENSG00000113569	1.07738	1	0.877659	1	1.0323	1	1.07879	1
ENSXETG00000004787	Solute Carrier Family 41, Member 3	ENSG00000114544	1.09768	1	0.42226	0.475816	1.71089	1	2.36645	0.153347
ENSXETG00000004791	Nipped-B Homolog	ENSG00000164190	1.13451	1	0.955447	1	1.03199	1	0.982087	1
ENSXETG00000004792	Carbohydrate (Chondroitin 4) Sulfotransferase 13	ENSG00000180767	0.608709	1	1.40637	1	0.854185	1	1.15959	1
ENSXETG00000004794	Thioredoxin Reductase 3	ENSG00000197763	0.820466	1	1.3356	1	0.677609	1	0.703482	1
ENSXETG00000004796	Lmbr1 Domain Containing 2	ENSG00000164187	1.18419	1	1.0124	1	1.08973	1	0.760224	1
ENSXETG00000004797	S-Phase Kinase-Associated Protein 2 (P45)	ENSG00000145604	0.883004	1	0.815151	1	1.79938	1	2.48448	1
ENSXETG00000004798	Nad Kinase Domain Containing 1	ENSG00000152620	0.893316	1	1.28555	1	0.975611	1	0.94178	1
ENSXETG00000004811	Zinc Finger, Fyve Domain Containing 20	ENSG00000131381	1.46104	1	1.12271	1	1.14217	1	1.25151	1
ENSXETG00000004816	Mitochondrial Ribosomal Protein S25	ENSG00000131368	1.19836	1	1.43021	1	1.62169	1	0.773053	1
ENSXETG00000004817	Nuclear Receptor Subfamily 2, Group C, Member 2	ENSG00000177463	0.805976	1	0.607368	1	1.0458	1	0.994762	1
ENSXETG00000004819	Fyve, Rhogef And Ph Domain Containing 5	ENSG00000154783	1.51832	1	1.03821	1	0.972811	1	0.796055	1
ENSXETG00000004821	Chromosome 3 Open Reading Frame 19	ENSG00000154781	1.15809	1	0.920801	1	1.42665	1	1.11459	1
ENSXETG00000004822	Lysine (K)-Specific Demethylase 6A	ENSG00000147050	1.018	1	1.00067	1	0.779293	1	0.880314	1
ENSXETG00000004831	Fun14 Domain Containing 1	ENSG00000069509	1.20774	1	1.19946	1	0.530484	1	0.606361	1
ENSXETG00000004835	Ef-Hand Domain (C-Terminal) Containing 2	ENSG00000183690	< 0,001	0.0524511	18.1582	0.108708	0.58826	1	1.33097	1
ENSXETG00000004839	Monoamine Oxidase B	ENSG00000069535	1.11006	1	0.881207	1	0.918259	1	1.06184	1
ENSXETG00000004842	Uncharacterized Protein	ENSG00000211934	1.94261	1	0.400548	1	0.392173	1	0.931679	1
ENSXETG00000004843	Uncharacterized Protein	ENSG00000211951	0.777043	1	0.712086	1	2.35304	1	0.582299	1
ENSXETG00000004845	V-Raf Murine Sarcoma Viral Oncogene Homolog B1	ENSG00000157764	1.69439	1	0.86532	1	1.20775	1	1.40491	1
ENSXETG00000004849	Monoamine Oxidase A	ENSG00000189221	0.952196	1	1.92923	0.766865	1.38293	1	0.783588	1
ENSXETG00000004850	Ccaat/Enhancer Binding Protein (C/Ebp), Delta	ENSG00000221869	1.23544	1	1.66213	1	1.4817	1	1.46421	1
ENSXETG00000004851	Protein Kinase, Dna-Activated, Catalytic Polypeptide	ENSG00000253729	0.689923	1	0.946605	1	0.67739	1	1.10254	1
ENSXETG00000004852	Calcium/Calmodulin-Dependent Serine Protein Kinase (Maguk Family)	ENSG00000147044	0.844067	1	1.27572	1	1.07625	1	0.883146	1
ENSXETG00000004853	Mitochondrial Ribosomal Protein S33	ENSG00000090263	1.67244	1	0.889002	1	1.80267	1	1.53587	1
ENSXETG00000004854	Minichromosome Maintenance Complex Component 4	ENSG00000104738	0.847833	1	0.767248	1	0.906055	1	0.992066	1
ENSXETG00000004856	Ubiquitin-Conjugating Enzyme E2 Variant 2	ENSG00000169139	1.01311	1	0.980379	1	0.980868	1	0.797064	1
ENSXETG00000004871	Sorting And Assembly Machinery Component 50 Homolog	ENSG00000100347	1.05367	1	0.822178	1	1.06114	1	1.29969	1
ENSXETG00000004872	Parvin, Beta	ENSG00000188677	0.952259	1	1.03887	1	1.98328	1	1.18657	1
ENSXETG00000004875	Ubiquitin Specific Peptidase 40	ENSG00000085982	0.845205	1	0.80666	1	1.40684	1	1.03784	1
ENSXETG00000004877	Tnf Receptor-Associated Factor 3 Interacting Protein 1	ENSG00000204104	1.89846	1	1.21429	1	1.47419	1	0.907043	1
ENSXETG00000004879	Ankyrin Repeat And Socs Box Containing 1	ENSG00000065802	1.20873	1	0.801097	1	1.8267	1	1.83884	1
ENSXETG00000004880	Histone Deacetylase 4	ENSG00000068024	1.68359	1	2.20099	0.544492	2.15135	1	1.39752	1
ENSXETG00000004886	Nadh Dehydrogenase (Ubiquinone) 1 Alpha Subcomplex, 10, 42Kda	ENSG00000130414	1.06284	1	1.05754	1	0.982024	1	1.05169	1
ENSXETG00000004890	Udp Glucuronosyltransferase 1 Family, Polypeptide A6	ENSG00000167165	0.667563	1	0.982053	1	0.635076	1	0.721277	1
ENSXETG00000004891	Chromosome 4 Open Reading Frame 43	ENSG00000198498	0.954841	1	1.19233	1	0.68452	1	0.730047	1
ENSXETG00000004899	Lanosterol Synthase (2,3-Oxidosqualene-Lanosterol Cyclase)	ENSG00000160285	0.339545	0.03927	6.26945	4.61151e-06	2.09866	0.682245	0.434257	0.310103
ENSXETG00000004904	Nucleoporin 98Kda	ENSG00000110713	1.10938	1	0.937003	1	1.11491	1	1.09609	1
ENSXETG00000004906	Taf10 Rna Polymerase Ii, Tata Box Binding Protein (Tbp)-Associated Factor, 30Kda	ENSG00000166337	1.09405	1	1.2446	1	1.37003	1	1.35151	1
ENSXETG00000004913	Diacylglycerol Kinase, Theta 110Kda	ENSG00000145214	1.48933	1	1.13704	1	0.559329	1	0.800662	1
ENSXETG00000004914	Major Facilitator Superfamily Domain Containing 7	ENSG00000169026	0.450116	0.997835	1.45487	1	0.608545	1	0.724324	1
ENSXETG00000004916	Polycomb Group Ring Finger 3	ENSG00000185619	0.886843	1	0.734339	1	1.38414	1	1.1646	1
ENSXETG00000004943	Sh3 Domain Containing Ring Finger 1	ENSG00000154447	1.30569	1	1.39026	1	1.71493	1	0.820947	1
ENSXETG00000004944	Carbonyl Reductase 4	ENSG00000145439	1.22411	1	1.20745	1	0.644668	1	1.08946	1
ENSXETG00000004956	Laminin, Alpha 1	ENSG00000101680	0.435412	1	0.873924	1	0.63351	1	0.895845	1
ENSXETG00000004957	Rho Gtpase Activating Protein 28	ENSG00000088756	1.18715	1	1.81582	1	0.743065	1	1.5528	1
ENSXETG00000004959	Erythrocyte Membrane Protein Band 4.1-Like 3	ENSG00000082397	0.999072	1	1.15931	1	0.863862	1	0.791618	1
ENSXETG00000004960	Ring Finger Protein 149	ENSG00000163162	0.895683	1	0.990025	1	1.02854	1	0.943263	1
ENSXETG00000004961	Dopa Decarboxylase (Aromatic L-Amino Acid Decarboxylase)	ENSG00000132437	0.825608	1	1.10099	1	0.77264	1	1.11166	1
ENSXETG00000004962	Growth Factor Receptor-Bound Protein 10	ENSG00000106070	0.654549	1	1.5088	1	0.533078	0.980229	0.902005	1
ENSXETG00000004985	Uncharacterized Protein	ENSG00000076242	0.563983	1	0.913078	1	0.409799	0.980229	0.813816	1
ENSXETG00000004991	Chromatin Modifying Protein 5	ENSG00000086065	1.23246	1	0.992685	1	0.822984	1	0.863173	1
ENSXETG00000004994	Leucine Rich Repeat (In Flii) Interacting Protein 2	ENSG00000093167	1.02449	1	0.853891	1	0.748429	1	0.930578	1
ENSXETG00000004999	Tbc1 Domain Family, Member 8B (With Gram Domain)	ENSG00000204634	0.865129	1	1.09208	1	1.08828	1	0.819167	1
ENSXETG00000005000	Protein Kinase, X-Linked	ENSG00000183943	1.35983	1	0.903802	1	0.693845	1	0.681181	1
ENSXETG00000005002	Arylsulfatase Family, Member H	ENSG00000157399	1.03535	1	1.84495	1	0.627477	1	1.21523	1
ENSXETG00000005003	Glycogenin 2	ENSG00000056998	1.29112	1	0.877042	1	0.890698	1	1.18925	1
ENSXETG00000005005	Rho Guanine Nucleotide Exchange Factor (Gef) 16	ENSG00000130762	0.989983	1	1.53544	1	0.528233	1	1.27047	1
ENSXETG00000005008	Multiple Egf-Like-Domains 6	ENSG00000162591	1.10375	1	0.836701	1	0.893559	1	1.06008	1
ENSXETG00000005009	Ribosomal Protein L7A	ENSG00000148303	1.22183	1	0.811734	1	1.42115	1	1.35579	1
ENSXETG00000005010	Mediator Complex Subunit 22	ENSG00000148297	0.942736	1	0.840102	1	1.24676	1	1.00669	1
ENSXETG00000005015	Tumor Protein P63 Regulated 1-Like	ENSG00000158109	0.893724	1	0.867855	1	1.01814	1	1.00361	1
ENSXETG00000005016	Wd Repeat Containing, Antisense To Tp73	ENSG00000116213	0.918324	1	0.583745	1	1.42725	1	0.884506	1
ENSXETG00000005018	Surfeit 6	ENSG00000148296	2.97057	0.050177	0.642029	1	1.84519	1	1.52812	1
ENSXETG00000005019	Tumor Protein P73	ENSG00000078900	< 0,001	0.94419	1.28175	1	0.941216	1	1.1646	1
ENSXETG00000005028	Period Homolog 3	ENSG00000049246	1.01359	1	0.897553	1	1.00941	1	0.992306	1
ENSXETG00000005049	Phosphatase And Actin Regulator 3	ENSG00000087495	1.07923	1	Inf	1	2.35304	1	→ 0	0.852316
ENSXETG00000005051	Mesenchyme Homeobox 2	ENSG00000106511	0.40471	1	0.688122	1	0.134459	0.0620626	0.1941	1
ENSXETG00000005052	Alkylglycerol Monooxygenase	ENSG00000187546	0.641061	1	1.08679	1	0.581792	1	0.448745	0.49422
ENSXETG00000005053	Diacylglycerol Kinase, Beta 90Kda	ENSG00000136267	0.558832	1	1.25229	1	0.58826	1	0.627092	1
ENSXETG00000005062	Ets Variant 1	ENSG00000006468	1.02263	1	0.754441	1	0.608201	1	0.935347	1
ENSXETG00000005074	Ectodermal-Neural Cortex 1 (With Btb-Like Domain)	ENSG00000171617	0.555556	0.958942	2.20485	0.40387	0.9069	1	0.756233	1
ENSXETG00000005075	Hexosaminidase B (Beta Polypeptide)	ENSG00000049860	1.17825	1	1.16885	1	1.07895	1	1.0464	1
ENSXETG00000005076	G Elongation Factor, Mitochondrial 2	ENSG00000164347	1.18246	1	0.996921	1	0.97565	1	1.49214	1
ENSXETG00000005077	Nsa2 Ribosome Biogenesis Homolog	ENSG00000164346	1.81002	0.913678	0.917293	1	1.51031	1	1.58079	1
ENSXETG00000005081	Glucosaminyl (N-Acetyl) Transferase 4, Core 2	ENSG00000176928	0.919882	1	1.43021	1	1.04029	1	0.789278	1
ENSXETG00000005084	3-Hydroxy-3-Methylglutaryl-Coa Reductase	ENSG00000113161	0.384446	0.129404	7.80668	0.000101048	3.76267	0.0201033	0.914553	1
ENSXETG00000005085	Collagen, Type Iv, Alpha 3 (Goodpasture Antigen) Binding Protein	ENSG00000113163	0.860009	1	0.982006	1	0.961572	1	0.804755	1
ENSXETG00000005087	Polymerase (Dna Directed) Kappa	ENSG00000122008	0.690137	1	0.900109	1	0.850496	1	1.14695	1
ENSXETG00000005089	Androgen Receptor (Dihydrotestosterone Receptor; Testicular Feminization; Spinal And Bulbar Muscular Atrophy; Kennedy Disease)	ENSG00000169083	1.32037	1	0.715757	1	1.14429	1	1.59366	1
ENSXETG00000005090	Protein Kinase C And Casein Kinase Substrate In Neurons 3	ENSG00000165912	1.39065	1	0.610765	1	2.51759	0.325505	2.54328	0.118284
ENSXETG00000005091	Low Density Lipoprotein Receptor-Related Protein 4	ENSG00000134569	0.723717	1	1.19839	1	1.13975	1	1.07143	1
ENSXETG00000005092	Oligophrenin 1	ENSG00000079482	0.936614	1	1.14581	1	1.03748	1	1.54231	1
ENSXETG00000005093	Yip1 Domain Family, Member 6	ENSG00000181704	0.957317	1	1.05022	1	0.904588	1	0.921478	1
ENSXETG00000005096	Chromosome 11 Open Reading Frame 49	ENSG00000149179	0.971304	1	0.830767	1	0.490216	1	0.582299	1
ENSXETG00000005097	Adp-Ribosylation Factor Gtpase Activating Protein 2	ENSG00000149182	0.888922	1	0.928537	1	1.08211	1	1.02731	1
ENSXETG00000005113	Inositol Polyphosphate Multikinase	ENSG00000151151	0.692651	1	1.15714	1	0.906499	1	1.04071	1
ENSXETG00000005114	Cdgsh Iron Sulfur Domain 1	ENSG00000122873	0.823073	1	0.900437	1	0.832863	1	0.936905	1
ENSXETG00000005117	Bicaudal C Homolog 1	ENSG00000122870	0.70726	1	1.76366	1	0.958897	1	0.9223	1
ENSXETG00000005118	Phytanoyl-Coa 2-Hydroxylase Interacting Protein-Like	ENSG00000165443	0.980945	1	1.2067	1	1.14606	1	1.57221	1
ENSXETG00000005119	Family With Sequence Similarity 13, Member C	ENSG00000148541	0.607065	1	2.77714	1	2.35304	1	1.45575	1
ENSXETG00000005121	Solute Carrier Family 16, Member 9 (Monocarboxylic Acid Transporter 9)	ENSG00000165449	0.647536	1	0.801097	1	0.235304	1	1.63044	1
ENSXETG00000005123	Ralbp1 Associated Eps Domain Containing 1	ENSG00000135597	0.750553	1	1.09297	1	1.01609	1	1.26165	1
ENSXETG00000005127	Gata Binding Protein 5	ENSG00000130700	0.971304	1	0.873924	1	0.761277	1	2.82831	1
ENSXETG00000005142	Dedicator Of Cytokinesis 10	ENSG00000135905	0.536004	0.843765	1.15814	1	0.584917	1	0.834915	1
ENSXETG00000005146	Cereblon	ENSG00000113851	1.15781	1	0.953794	1	1.18276	1	1.14283	1
ENSXETG00000005149	Sulfatase Modifying Factor 1	ENSG00000144455	0.975385	1	0.942467	1	1.15149	1	1.09435	1
ENSXETG00000005153	Inositol 1,4,5-Trisphosphate Receptor, Type 1	ENSG00000150995	1.22235	1	1.36671	1	1.05037	1	1.08751	1
ENSXETG00000005160	Membrane-Associated Ring Finger (C3Hc4) 3	ENSG00000173926	1.03438	1	1.83248	0.873069	0.727303	1	0.990718	1
ENSXETG00000005161	Carnitine O-Acetyltransferase, Gene 2	ENSG00000095321	0.991888	1	0.911642	1	1.52883	1	1.24378	1
ENSXETG00000005162	Lamin B1	ENSG00000113368	1.3136	1	0.937516	1	1.44112	1	1.1758	1
ENSXETG00000005163	Proline-Rich Transmembrane Protein 1	ENSG00000204314	0.693788	1	0.776821	1	1.83014	1	1.34105	1
ENSXETG00000005164	Activating Transcription Factor 6 Beta	ENSG00000213676	0.681979	1	1.06813	1	0.663678	1	0.625433	1
ENSXETG00000005167	Beta-Site App-Cleaving Enzyme 2	ENSG00000182240	0.969201	1	1.35655	1	0.942367	1	1.01859	1
ENSXETG00000005177	Myxovirus (Influenza Virus) Resistance 1, Interferon-Inducible Protein P78	ENSG00000157601	1.17345	1	1.40975	1	1.46762	1	0.826137	1
ENSXETG00000005180	Family With Sequence Similarity 3, Member B	ENSG00000183844	1.08502	1	0.842179	1	1.1619	1	1.12599	1
ENSXETG00000005183	Cd276 Molecule	ENSG00000103855	0.689506	1	1.1343	1	0.897096	1	0.956635	1
ENSXETG00000005188	Neuroplastin	ENSG00000156642	0.971005	1	1.05218	1	1.08942	1	0.921706	1
ENSXETG00000005189	Phosphorylated Adaptor For Rna Export	ENSG00000164902	1.43923	1	0.759934	1	1.45798	1	0.93736	1
ENSXETG00000005190	Protein Tyrosine Phosphatase, Receptor Type, E	ENSG00000132334	1.0953	1	1.18981	1	0.980433	1	1.26051	1
ENSXETG00000005191	Aldehyde Dehydrogenase 7 Family, Member A1	ENSG00000164904	0.938327	1	0.567672	1	0.951791	1	0.851731	1
ENSXETG00000005195	Neogenin 1	ENSG00000067141	1.17872	1	0.863758	1	1.00845	1	1.0914	1
ENSXETG00000005197	Centromere Protein A	ENSG00000115163	0.866212	1	1.11305	1	0.94453	1	0.947574	1
ENSXETG00000005198	Proteasome (Prosome, Macropain) Subunit, Beta Type, 7, Gene 2	ENSG00000205220	0.939768	1	1.0551	1	1.25292	1	1.02382	1
ENSXETG00000005200	Bardet-Biedl Syndrome 4	ENSG00000140463	1.50111	1	0.593405	1	1.0458	1	1.35093	1
ENSXETG00000005204	Dedicator Of Cytokinesis 1	ENSG00000150760	0.872443	1	1.25347	1	0.863016	1	0.876684	1
ENSXETG00000005205	Poly (Adp-Ribose) Polymerase Family, Member 6	ENSG00000137817	1.74835	1	0.640877	1	1.17652	1	1.7469	1
ENSXETG00000005206	Pyruvate Kinase, Muscle	ENSG00000067225	0.81004	1	0.916684	1	0.852792	1	1.01291	1
ENSXETG00000005207	Basic Helix-Loop-Helix Family, Member E40	ENSG00000134107	1.30723	1	2.28812	0.502682	0.814626	1	1.1088	1
ENSXETG00000005208	Sumo/Sentrin Specific Peptidase Family Member 8	ENSG00000166192	1.06166	1	3.12222	0.625902	0.776002	1	0.53092	1
ENSXETG00000005211	Myosin 9A	ENSG00000066933	1.12628	1	0.917898	1	0.985283	1	1.05689	1
ENSXETG00000005212	Adp-Ribosylation Factor-Like 8B	ENSG00000134108	0.890362	1	1.09259	1	1.14472	1	0.925071	1
ENSXETG00000005217	Er Degradation Enhancer, Mannosidase Alpha-Like 1	ENSG00000134109	1.117	1	1.38094	1	0.928831	1	0.721545	1
ENSXETG00000005221	Vacuolar Protein Sorting 13 Homolog C (S. Cerevisiae)	ENSG00000129003	0.877652	1	1.09944	1	0.810845	1	0.986626	1
ENSXETG00000005222	1-Acylglycerol-3-Phosphate O-Acyltransferase 1 (Lysophosphatidic Acid Acyltransferase, Alpha)	ENSG00000204310	0.855672	1	0.655812	1	1.41412	1	1.15686	1
ENSXETG00000005223	Pre-B-Cell Leukemia Homeobox 2	ENSG00000204304	1.2375	1	1.06023	1	0.991488	1	1.07651	1
ENSXETG00000005227	Calmodulin Regulated Spectrin-Associated Protein 1-Like 1	ENSG00000118200	0.772062	1	1.09023	1	0.870757	1	0.844334	1
ENSXETG00000005230	G-Protein Signaling Modulator 2	ENSG00000121957	0.764643	1	0.717923	1	0.742328	1	0.840432	1
ENSXETG00000005233	Fibronectin Type Iii Domain Containing 7	ENSG00000143107	6.79913	1	1.42417	1	0.627477	1	0.436725	1
ENSXETG00000005234	Syntaxin Binding Protein 3	ENSG00000116266	0.776185	1	0.966541	1	0.647525	1	0.950829	1
ENSXETG00000005239	Protein Tyrosine Phosphatase Type Iva, Member 2	ENSG00000184007	0.679144	1	0.881583	1	0.718721	1	0.763924	1
ENSXETG00000005241	Taxilin Alpha	ENSG00000084652	1.09039	1	1.11396	1	0.856653	1	0.924744	1
ENSXETG00000005242	Karyopherin Alpha 6 (Importin Alpha 7)	ENSG00000025800	0.7503	1	1.06813	1	0.916328	1	1.02596	1
ENSXETG00000005243	Transmembrane Protein 39B	ENSG00000121775	1.16373	1	1.03345	1	1.43659	1	1.20257	1
ENSXETG00000005246	Kh Domain Containing, Rna Binding, Signal Transduction Associated 1	ENSG00000121774	1.23307	1	0.907868	1	1.01279	1	1.07678	1
ENSXETG00000005247	Eukaryotic Translation Initiation Factor 3, Subunit I	ENSG00000084623	1.27827	1	0.840903	1	0.829358	1	1.19986	1
ENSXETG00000005249	Uncharacterized Protein	ENSG00000183615	0.941766	1	1.27482	1	0.99593	1	1.02783	1
ENSXETG00000005250	Lymphocyte-Specific Protein Tyrosine Kinase	ENSG00000182866	0.696805	1	1.06813	1	0.772812	1	0.813624	1
ENSXETG00000005251	Torsin Family 2, Member A	ENSG00000160404	0.434323	0.752619	1.25084	1	0.4931	1	0.701844	1
ENSXETG00000005253	Histone Deacetylase 1	ENSG00000116478	0.963626	1	0.906138	1	1.1289	1	0.846124	1
ENSXETG00000005254	Bsd Domain Containing 1	ENSG00000160058	1.2068	1	0.90544	1	1.14058	1	1.05897	1
ENSXETG00000005258	Organic Solute Carrier Partner 1	ENSG00000116885	0.647536	1	0.178022	1	0.840371	1	0.582299	1
ENSXETG00000005259	Serine/Threonine Kinase 40	ENSG00000196182	0.745225	1	1.36327	1	0.88239	1	0.810906	1
ENSXETG00000005260	Prp38 Pre-Mrna Processing Factor 38 Domain Containing B	ENSG00000134186	1.61129	1	0.88523	1	1.39386	1	1.66011	1
ENSXETG00000005266	Ras-Related Gtp Binding C	ENSG00000116954	0.973894	1	1.02929	1	0.715284	1	0.757211	1
ENSXETG00000005270	Rhomboid, Veinlet-Like 2	ENSG00000158315	1.18715	1	0.485513	1	2.52111	1	0.846981	1
ENSXETG00000005271	Akirin 1	ENSG00000174574	0.664576	1	1.15558	1	0.943289	1	0.734763	1
ENSXETG00000005272	Cannabinoid Receptor 2 (Macrophage)	ENSG00000188822	0.614749	1	1.25887	1	1.02306	1	0.763013	1
ENSXETG00000005273	Proline-Rich Nuclear Receptor Coactivator 2	ENSG00000189266	1.06869	1	2.3328	0.642048	0.686718	1	0.832	1
ENSXETG00000005275	Myomesin Family, Member 3	ENSG00000142661	0.353201	1	0.712086	1	→ 0	1	→ 0	1
ENSXETG00000005300	Run And Sh3 Domain Containing 2	ENSG00000198853	0.899355	1	1.10628	1	1.76478	1	0.690133	1
ENSXETG00000005311	Ddb1 And Cul4 Associated Factor 7	ENSG00000136485	1.4417	1	0.905171	1	1.25808	1	0.922809	1
ENSXETG00000005312	Potassium Voltage-Gated Channel, Subfamily H (Eag-Related), Member 6	ENSG00000173826	1.94261	1	0.961316	1	1.34459	1	4.6584	1
ENSXETG00000005314	P21 Protein (Cdc42/Rac)-Activated Kinase 4	ENSG00000130669	1.11038	1	1.30427	1	0.782855	1	0.64765	1
ENSXETG00000005315	Angiotensin I Converting Enzyme (Peptidyl-Dipeptidase A) 1	ENSG00000159640	1.03975	1	1.20585	1	1.13678	1	1.30691	1
ENSXETG00000005319	Non-Specific Cytotoxic Cell Receptor Protein 1 Homolog (Zebrafish)	ENSG00000188505	1.17579	1	0.311538	0.923371	0.504223	1	1.7469	1
ENSXETG00000005325	Cytochrome B-561	ENSG00000008283	1.04883	1	0.950186	1	1.64757	1	1.50885	1
ENSXETG00000005326	Mitochondrial Ribosomal Protein S12	ENSG00000128626	0.807317	1	1.08431	1	1.36628	1	1.21287	1
ENSXETG00000005328	Tetratricopeptide Repeat, Ankyrin Repeat And Coiled-Coil Containing 2	ENSG00000170921	1.13226	1	0.830767	1	0.567498	1	1.09741	1
ENSXETG00000005331	Mannose Receptor, C Type 2	ENSG00000011028	1.17796	1	1.03818	1	0.88467	1	1.14107	1
ENSXETG00000005332	Seryl-Trna Synthetase 2, Mitochondrial	ENSG00000104835	1.10944	1	0.914876	1	1.08415	1	0.888177	1
ENSXETG00000005339	Ankyrin Repeat Domain 9	ENSG00000156381	0.922739	1	1.06813	1	2.64717	1	0.831856	1
ENSXETG00000005341	Chromosome X Open Reading Frame 22	ENSG00000165164	< 0,001	0.68712	2.13626	1	1.17652	1	0.582299	1
ENSXETG00000005342	Rho Gtpase Activating Protein 6	ENSG00000047648	0.971304	1	1.00339	1	0.610047	1	1.04814	1
ENSXETG00000005345	Phosphoribosyl Pyrophosphate Synthetase 2	ENSG00000101911	0.984655	1	1.37331	1	1.20314	1	1.42392	1
ENSXETG00000005347	Thymosin Beta 4, X-Linked	ENSG00000158164	0.935099	1	1.2775	1	1.6527	1	1.13609	1
ENSXETG00000005348	Chromosome 4 Open Reading Frame 14	ENSG00000084092	0.565122	1	0.983803	1	0.326811	0.731797	0.548047	1
ENSXETG00000005350	Protein Tyrosine Phosphatase, Receptor Type, S	ENSG00000105426	0.830308	1	0.965753	1	0.687246	1	0.837781	1
ENSXETG00000005352	Lysine (K)-Specific Demethylase 4B	ENSG00000127663	0.950638	1	1.24802	1	0.860868	1	0.726162	1
ENSXETG00000005356	Stabilin 2	ENSG00000136011	0.733117	1	1.05092	1	0.894845	1	1.04299	1
ENSXETG00000005357	5'-Nucleotidase Domain Containing 3	ENSG00000111696	1.06381	1	1.32707	1	0.705912	1	0.671125	1
ENSXETG00000005359	Heat Shock Protein 90Kda Beta (Grp94), Member 1	ENSG00000166598	0.476768	0.548427	2.14244	0.843128	0.930341	1	0.558046	1
ENSXETG00000005360	Cytochrome P450, Family 3, Subfamily A, Polypeptide 5	ENSG00000106258	0.887571	1	0.854503	1	0.629854	1	0.743361	1
ENSXETG00000005361	Chromosome 3 Open Reading Frame 23	ENSG00000179152	2.06154	1	0.851407	1	0.99644	1	1.05499	1
ENSXETG00000005362	Tripartite Motif Containing 71	ENSG00000206557	0.494172	1	0.809189	1	1.42277	1	1.941	1
ENSXETG00000005363	Ccr4-Not Transcription Complex, Subunit 10	ENSG00000182973	0.865618	1	1.01874	1	0.725938	1	0.730729	1
ENSXETG00000005364	Dynein, Cytoplasmic 1, Light Intermediate Chain 1	ENSG00000144635	0.736439	1	1.08013	1	0.858541	1	0.905799	1
ENSXETG00000005369	Phosphodiesterase 10A	ENSG00000112541	0.664576	1	1.06813	1	0.156869	1	0.529363	1
ENSXETG00000005381	Pyrroline-5-Carboxylate Reductase Family, Member 1	ENSG00000183010	1.06344	1	1.18732	1	0.851099	1	0.675182	1
ENSXETG00000005384	Rna Guanylyltransferase And 5'-Phosphatase	ENSG00000111880	0.975069	1	1.1481	1	0.756334	1	0.851844	1
ENSXETG00000005385	Serine/Arginine-Rich Splicing Factor 12	ENSG00000154548	0.86704	1	0.765493	1	0.612771	1	0.767345	1
ENSXETG00000005386	V-Maf Musculoaponeurotic Fibrosarcoma Oncogene Homolog G	ENSG00000197063	1.35983	1	Inf	0.381586	1.17652	1	0.46584	1
ENSXETG00000005387	Peptidase M20 Domain Containing 2	ENSG00000146281	1.2873	1	0.67802	1	0.985816	1	1.01994	1
ENSXETG00000005388	Sirtuin 7	ENSG00000187531	1.18907	1	0.789904	1	1.45728	1	1.60328	1
ENSXETG00000005389	Phosphate Cytidylyltransferase 2, Ethanolamine	ENSG00000185813	1.46871	1	0.991276	1	1.31428	1	1.13183	1
ENSXETG00000005391	Tho Complex 4	ENSG00000183684	1.02814	1	0.88922	1	1.06258	1	1.15277	1
ENSXETG00000005400	Glypican 4	ENSG00000076716	0.696805	1	1.5419	1	1.35232	1	1.15057	1
ENSXETG00000005401	Suppressor Of Variegation 3-9 Homolog 2	ENSG00000152455	0.582782	1	0.985965	1	1.41182	1	1.58809	1
ENSXETG00000005403	Dna Cross-Link Repair 1C	ENSG00000152457	0.792379	1	0.938659	1	0.617464	1	0.714141	1
ENSXETG00000005405	Prolyl 4-Hydroxylase, Beta Polypeptide	ENSG00000185624	0.813638	1	1.43775	1	0.927101	1	0.554782	1
ENSXETG00000005408	Heparan Sulfate 6-O-Sulfotransferase 2	ENSG00000171004	0.971304	1	Inf	0.642048	1.72556	1	0.29115	0.776432
ENSXETG00000005409	Muscleblind-Like 3	ENSG00000076770	0.534217	0.984954	1.01228	1	0.82532	1	0.741739	1
ENSXETG00000005411	Meiosis Expressed Gene 1 Homolog	ENSG00000197889	1.23032	1	2.02945	1	0.622863	1	1.24778	1
ENSXETG00000005412	Cyclin D Binding Myb-Like Transcription Factor 1	ENSG00000135164	2.26638	1	0.90791	1	0.998932	1	0.776399	1
ENSXETG00000005415	Rap2C, Member Of Ras Oncogene Family	ENSG00000123728	0.650874	1	0.903802	1	0.924408	1	0.795063	1
ENSXETG00000005417	Kiaa1324-Like	ENSG00000164659	0.453275	1	0.61036	1	0.58826	1	0.627092	1
ENSXETG00000005418	Serine/Threonine Protein Kinase Mst4	ENSG00000134602	0.80942	1	0.990245	1	0.762385	1	0.74326	1
ENSXETG00000005420	Family With Sequence Similarity 195, Member B	ENSG00000225663	0.995739	1	0.871119	1	0.869184	1	0.957559	1
ENSXETG00000005421	Glucagon Receptor	ENSG00000215644	1.08904	1	0.801097	1	1.44504	1	0.693994	1
ENSXETG00000005430	Solute Carrier Family 12 (Potassium/Chloride Transporters), Member 4	ENSG00000124067	0.405599	0.813815	1.11781	1	0.718984	1	1.08564	1
ENSXETG00000005431	Sema Domain, Immunoglobulin Domain (Ig), Short Basic Domain, Secreted, (Semaphorin) 3D	ENSG00000153993	1.36243	1	1.72544	1	1.5095	1	0.732695	1
ENSXETG00000005433	Dipeptidase 2	ENSG00000167261	1.84432	0.871103	1.54285	1	1.66268	1	0.714367	1
ENSXETG00000005435	Dead (Asp-Glu-Ala-Asp) Box Polypeptide 28	ENSG00000182810	0.921064	1	1.11457	1	1.03719	1	0.50466	0.982931
ENSXETG00000005436	Dihydrouridine Synthase 2-Like, Smm1 Homolog	ENSG00000167264	1.45696	1	0.927586	1	0.692839	1	0.895845	1
ENSXETG00000005442	Protein Phosphatase 2, Regulatory Subunit B, Delta	ENSG00000175470	1.31975	1	1.09297	1	0.862426	1	0.912559	1
ENSXETG00000005449	Osteoclast Stimulating Factor 1	ENSG00000134996	0.990238	1	1.15148	1	1.03391	1	1.10158	1
ENSXETG00000005467	Methylthioadenosine Phosphorylase	ENSG00000099810	0.788816	1	1.26685	1	1.04488	1	0.977431	1
ENSXETG00000005469	Yip1 Domain Family, Member 5	ENSG00000145817	1.26631	1	0.783433	1	0.781132	1	0.738526	1
ENSXETG00000005474	Alkb, Alkylation Repair Homolog 4	ENSG00000160993	0.609446	1	1.64328	1	1.20593	1	0.861803	1
ENSXETG00000005475	Sh2B Adaptor Protein 2	ENSG00000160999	0.768949	1	0.930306	1	0.531331	1	0.759521	1
ENSXETG00000005476	Cut-Like Homeobox 1	ENSG00000257923	1.08987	1	0.857036	1	0.947867	1	1.21689	1
ENSXETG00000005477	Ubx Domain Protein 1	ENSG00000162191	1.3342	1	0.995477	1	1.38805	1	1.05018	1
ENSXETG00000005478	Chromosome 11 Open Reading Frame 48	ENSG00000255432	1.02477	1	0.696312	1	0.632279	1	0.75666	1
ENSXETG00000005479	Integrator Complex Subunit 5	ENSG00000185085	1.11318	1	0.797336	1	1.21518	1	0.885095	1
ENSXETG00000005481	Transient Receptor Potential Cation Channel, Subfamily C, Member 6	ENSG00000137672	0.722252	1	1.35296	1	1.14192	1	0.693804	1
ENSXETG00000005482	Progesterone Receptor	ENSG00000082175	0.138758	0.254134	0.985965	1	1.04206	1	1.34377	1
ENSXETG00000005484	Transmembrane Protein 111	ENSG00000125037	1.20064	1	1.06813	1	0.805962	1	1.09309	1
ENSXETG00000005487	Rho Gtpase Activating Protein 42	ENSG00000165895	0.794045	1	1.31594	1	0.677914	1	0.877615	1
ENSXETG00000005493	Gtpase Activating Protein And Vps9 Domains 1	ENSG00000165219	1.09006	1	0.951263	1	1.06773	1	0.912729	1
ENSXETG00000005495	Hgf Activator	ENSG00000109758	1.48538	1	1.14591	1	0.959387	1	1.05453	1
ENSXETG00000005500	Low Density Lipoprotein Receptor-Related Protein Associated Protein 1	ENSG00000163956	0.575436	1	0.880978	1	1.07526	1	0.738362	1
ENSXETG00000005504	Solute Carrier Family 7 (Cationic Amino Acid Transporter, Y+ System), Member 1	ENSG00000139514	0.178072	0.193267	1.14725	1	0.716142	1	0.668566	1
ENSXETG00000005505	Muscle Ras Oncogene Homolog	ENSG00000158186	1.06607	1	2.15349	0.654177	0.831678	1	1.22225	1
ENSXETG00000005517	Fermitin Family Member 1	ENSG00000101311	1.48519	1	0.7893	1	0.777343	1	0.935748	1
ENSXETG00000005519	Bone Morphogenetic Protein 2	ENSG00000125845	0.857033	1	0.773473	1	0.922137	1	1.0315	1
ENSXETG00000005520	Hydroxyacid Oxidase (Glycolate Oxidase) 1	ENSG00000101323	1.40166	1	1.17187	1	1.34522	1	1.09141	1
ENSXETG00000005524	Phospholipase C, Beta 1 (Phosphoinositide-Specific)	ENSG00000182621	0.424945	1	1.00137	1	2.74521	1	0.873449	1
ENSXETG00000005526	Solute Carrier Family 7 (Cationic Amino Acid Transporter, Y+ System), Member 3	ENSG00000165349	0.754205	1	4.14685	0.00424928	0.553314	1	0.833326	1
ENSXETG00000005528	Nude Nuclear Distribution Gene E Homolog 1 (A. Nidulans)	ENSG00000072864	1.07998	1	1.03505	1	0.762337	1	0.84835	1
ENSXETG00000005529	Kiaa0430	ENSG00000166783	0.972266	1	0.886919	1	0.781258	1	0.786747	1
ENSXETG00000005533	Pyridoxal-Dependent Decarboxylase Domain Containing 1	ENSG00000179889	1.06259	1	0.98215	1	0.896396	1	0.973561	1
ENSXETG00000005536	Rrn3 Rna Polymerase I Transcription Factor Homolog	ENSG00000085721	0.778755	1	1.17728	1	0.709135	1	0.896314	1
ENSXETG00000005539	Thump Domain Containing 1	ENSG00000066654	0.828465	1	0.824521	1	0.58826	1	0.722855	1
ENSXETG00000005540	G1 To S Phase Transition 1	ENSG00000103342	0.949878	1	0.89192	1	0.898007	1	0.731178	1
ENSXETG00000005543	Sorting Nexin 29	ENSG00000048471	1.03606	1	0.883969	1	0.705912	1	1.51398	1
ENSXETG00000005552	Kinesin Family Member 4A	ENSG00000090889	1.63403	1	0.909376	1	0.949721	1	1.33183	1
ENSXETG00000005555	Kiaa0528	ENSG00000111731	1.2627	1	0.59396	1	1.07949	1	1.49734	1
ENSXETG00000005556	Coiled-Coil And C2 Domain Containing 1A	ENSG00000132024	0.923923	1	0.980338	1	1.14192	1	1.05819	1
ENSXETG00000005560	Growth Hormone Receptor	ENSG00000112964	0.851718	1	1.0327	1	1.01094	1	0.931679	1
ENSXETG00000005567	Regulatory Factor X, 1 (Influences Hla Class Ii Expression)	ENSG00000132005	1.32059	1	0.942818	1	1.68376	1	1.30935	1
ENSXETG00000005569	F-Box Protein 4	ENSG00000151876	1.07111	1	1.04859	1	1.10089	1	0.897897	1
ENSXETG00000005570	Ddb1 And Cul4 Associated Factor 15	ENSG00000132017	1.03317	1	0.862465	1	0.922498	1	1.3989	1
ENSXETG00000005576	Clpp Caseinolytic Peptidase, Atp-Dependent, Proteolytic Subunit Homolog	ENSG00000125656	1.09211	1	0.687835	1	0.9717	1	1.24595	1
ENSXETG00000005578	Alkb, Alkylation Repair Homolog 7	ENSG00000125652	0.298863	1	1.42417	1	1.25495	1	1.38296	1
ENSXETG00000005579	General Transcription Factor Iif, Polypeptide 1, 74Kda	ENSG00000125651	1.19372	1	0.697182	1	1.28171	1	1.07533	1
ENSXETG00000005580	Glucosidase, Alpha; Neutral Ab	ENSG00000089597	0.805387	1	1.08884	1	0.883639	1	0.889	1
ENSXETG00000005581	Beta-1,3-Glucuronyltransferase 3 (Glucuronosyltransferase I)	ENSG00000149541	0.755459	1	1.25728	1	0.905015	1	0.970499	1
ENSXETG00000005583	Surfeit 4, Gene 1	ENSG00000148248	1.1028	1	1.26376	1	1.0024	1	0.676176	1
ENSXETG00000005585	Calcium Channel, Voltage-Dependent, P/Q Type, Alpha 1A Subunit	ENSG00000141837	3.88522	1	7.4769	1	0.196087	1	2.3292	1
ENSXETG00000005589	Syntaxin 10	ENSG00000104915	1.19147	1	0.918884	1	1.21515	1	1.21092	1
ENSXETG00000005594	Nucleus Accumbens Associated 1, Ben And Btb (Poz) Domain Containing	ENSG00000160877	1.27484	1	0.793005	1	1.65879	1	1.61782	1
ENSXETG00000005595	Tensin 1	ENSG00000079308	1.00678	1	0.829075	1	0.904575	1	1.04102	1
ENSXETG00000005597	Mannosidase, Alpha, Class 2B, Member 1	ENSG00000104774	1.13532	1	0.908804	1	1.28986	1	1.64208	1
ENSXETG00000005598	Wd Repeat Domain 83	ENSG00000123154	1.31625	1	0.836487	1	1.7119	1	1.10588	1
ENSXETG00000005599	Deoxyhypusine Synthase	ENSG00000095059	1.32579	1	0.734641	1	1.09513	1	1.0734	1
ENSXETG00000005613	Oxoglutarate Dehydrogenase-Like	ENSG00000197444	1.00063	1	0.93385	1	1.25409	1	1.56833	1
ENSXETG00000005614	Aminoadipate-Semialdehyde Dehydrogenase	ENSG00000157426	1.03352	1	0.837661	1	1.41769	1	0.930971	1
ENSXETG00000005615	Phosphoribosylaminoimidazole Carboxylase, Phosphoribosylaminoimidazole Succinocarboxamide Synthetase, Gene 1	ENSG00000128050	1.38255	1	0.707681	1	1.10133	1	1.29927	1
ENSXETG00000005618	Phosphoribosyl Pyrophosphate Amidotransferase	ENSG00000128059	1.6623	1	0.653377	1	1.85391	1	0.75632	1
ENSXETG00000005620	Lon Peptidase N-Terminal Domain And Ring Finger 1	ENSG00000154359	0.987002	1	1.09071	1	1.30297	1	0.804083	1
ENSXETG00000005622	Conserved Hypothetical Protein Similar To Mus Musculus Adult Male Hypothalamus Cdna, Riken Full-Length Enriched Library, Clone:A230020J09 Product:Unknown Est, Full Insert Sequence. , 1 Of 1	ENSG00000250305	0.629746	1	1.54468	1	2.37368	0.786226	0.977688	1
ENSXETG00000005628	Echinoderm Microtubule Associated Protein Like 3	ENSG00000149499	0.971304	1	1.00109	1	0.825256	1	1.18798	1
ENSXETG00000005630	Deleted In Liver Cancer 1	ENSG00000164741	0.620344	1	1.22761	1	0.578337	1	0.812233	1
ENSXETG00000005633	Metastasis Associated 1 Family, Member 2	ENSG00000149480	1.41578	1	0.757823	1	1.21023	1	1.30364	1
ENSXETG00000005634	Growth Hormone Inducible Transmembrane Protein	ENSG00000165678	1.00264	1	0.927683	1	1.0159	1	0.776399	1
ENSXETG00000005647	Transmembrane Protein 68	ENSG00000167904	0.834325	1	0.892765	1	0.863345	1	0.724639	1
ENSXETG00000005648	Trimethylguanosine Synthase 1	ENSG00000137574	1.23234	1	0.784407	1	0.818684	1	0.813816	1
ENSXETG00000005650	V-Yes-1 Yamaguchi Sarcoma Viral Related Oncogene Homolog	ENSG00000254087	0.976209	1	1.09204	1	0.603215	1	0.867626	1
ENSXETG00000005652	Ribosomal Protein S20	ENSG00000008988	1.01532	1	0.973648	1	1.30811	1	1.07719	1
[truncated: 8,485 more rows]
