# Supplementary material for: Impaired liver function in Xenopus tropicalis exposed to benzo[a]pyrene: transcriptomic and metabolic evidence
Source: BMC Genomics. 2014 Aug 8;15(1):666. doi: 10.1186/1471-2164-15-666 (PMC4141109; doi:10.1186/1471-2164-15-666)
Supplement: Supplementary file 3 — Additional file 3: Table S2: List of the genes significantly differentially transcribed after BaP exposure. For each gene, Xenopus Ensembl ID and their human orthologs Ensembl ID are indicated together with their transcription level (fold) compared to the control at each time point, and with adjusted p value. (XLSX 59 KB) [file 12864_2014_6364_MOESM3_ESM.xlsx]

## Sheet: Ensembl gene list
Xenopus Ensembl ID	Gene description	Human Ensembl ID	Fold Change 6h	P-value 6h	Fold Change 12h	P-value 12h	Fold Change 18h	P-value 18h	Fold Change 24h	P-value 24h
ENSXETG00000000124	Serum/Glucocorticoid Regulated Kinase 1	ENSG00000118515	0.369129	0.0743573	3.96792	0.00250681	0.933862	1	0.742851	1
ENSXETG00000000251	Heme Oxygenase (Decycling) 1	ENSG00000100292	0.313873	0.0236687	1.61032	1	0.585925	1	0.771685	1
ENSXETG00000000295	Hypothetical Protein Mgc147475		14.8933	1.34828e-05	1.22444	1	0.980433	1	1.79983	1
ENSXETG00000000345	Tubulin Polymerization-Promoting Protein Family Member 3	ENSG00000159713	0.121413	0.00437403	1.62541	1	0.369372	0.848406	0.698759	1
ENSXETG00000000391	Ficolin (Collagen/Fibrinogen Domain Containing) 1	ENSG00000085265	1.75368	0.991552	9.44692	5.20866e-07	0.940532	1	2.78572	0.0880958
ENSXETG00000000392	Uncharacterized Protein	ENSG00000085265	4.80256	0.00794345	10.0709	3.75366e-08	0.248649	0.00315807	6.25917	2.18917e-07
ENSXETG00000000393	Ficolin (Collagen/Fibrinogen Domain Containing) 3 (Hakata Antigen)	ENSG00000142748	2.26638	1	1.86923	1	0.0665954	1.02101e-06	3.42101	0.045166
ENSXETG00000000395	Uncharacterized Protein		1.21413	1	3.74935	0.0104953	0.333012	0.0726565	3.85316	0.000352054
ENSXETG00000000578	Grp1 (General Receptor For Phosphoinositides 1)-Associated Scaffold Protein	ENSG00000161835	0.598284	1	3.24781	0.0257558	0.484183	0.735172	1.5946	1
ENSXETG00000000579	Nuclear Receptor Subfamily 4, Group A, Member 1	ENSG00000123358	0.308455	0.147926	10.6172	2.41548e-09	0.713042	1	1.8763	1
ENSXETG00000000682	L-Threonine Dehydrogenase		4.41119	0.000315315	1.18681	1	0.580472	1	0.904027	1
ENSXETG00000000804	Nuclear Factor, Interleukin 3 Regulated	ENSG00000165030	0.560729	0.903434	4.62473	0.000654569	0.378015	0.211289	0.632288	1
ENSXETG00000000914	Methylsterol Monooxygenase 1	ENSG00000052802	0.156799	1.09588e-06	54.6749	5.41866e-19	3.25068	0.0250084	0.320814	0.00729758
ENSXETG00000001048	Transient Receptor Potential Cation Channel, Subfamily M, Member 6	ENSG00000119121	16.8764	6.23316e-06	1.70901	1	0.137791	0.0106953	0.873449	1
ENSXETG00000001185	Major Facilitator Superfamily Domain Containing 2A	ENSG00000168389	1.1239	1	11.2394	2.95244e-09	1.02451	1	0.829394	1
ENSXETG00000001210	Acetoacetyl-Coa Synthetase	ENSG00000081760	0.271531	0.00323212	2.87355	0.0459181	0.81516	1	0.248838	0.000282875
ENSXETG00000001416	Uncharacterized Protein	ENSG00000196188	0.931043	1	0.548637	1	1.37337	1	4.28166	0.00113283
ENSXETG00000001420	Coagulation Factor Ii (Thrombin) Receptor-Like 1	ENSG00000164251	0.751977	1	8.35927	4.23821e-06	0.647086	1	0.33644	0.857663
ENSXETG00000001822	Spry Domain Containing 3	ENSG00000167778	0.894369	1	3.33434	0.0185435	1.21013	1	0.874404	1
ENSXETG00000001839	Fh2 Domain Containing 1	ENSG00000137460	1.84143	1	4.33104	0.000762246	1.07639	1	1.34377	1
ENSXETG00000001861	Uncharacterized Protein	ENSG00000122641	0.3351	0.122576	2.25718	0.606084	1.13815	1	0.334353	0.0380104
ENSXETG00000001907	Putative ortholog of apoptosis-associated speck-like protein, 1 of 1		0.176601	0.843765	8.90108	0.108778	0.0452507	0.000631765	0.598037	1
ENSXETG00000002019	EPS8-like 3		1.07815	1	0.762949	1	0.126056	0.0204811	0.689252	1
ENSXETG00000002075	Kruppel-Like Factor 2 (Lung)	ENSG00000127528	0.499018	0.674608	2.86615	0.0463236	0.769973	1	0.712518	1
ENSXETG00000002209	V-Rel Reticuloendotheliosis Viral Oncogene Homolog	ENSG00000162924	0.595842	1	4.37188	0.00055383	0.767295	1	0.95398	1
ENSXETG00000002422	Putative Ortholog Of Thiamine Transporter 1 (Solute Carrier Family 19 (Thiamine Transporter), Member 2) (High Affinity Thiamine Transporter Thtr-1) (High-Affinity Thiamin Transporter), 1 Of 1	ENSG00000117479	0.756902	1	3.02393	0.0290626	0.622041	1	0.80213	1
ENSXETG00000002580	Inositol-Trisphosphate 3-Kinase C	ENSG00000086544	0.733644	1	4.02837	0.00123297	0.641738	1	0.691286	1
ENSXETG00000002589	Ras Homolog Gene Family, Member U	ENSG00000116574	0.652663	1	3.5673	0.0201352	0.766418	1	1.12359	1
ENSXETG00000002647	Insulin Receptor Substrate 2	ENSG00000185950	1.04269	1	6.32558	9.47203e-05	1.88808	0.918659	2.12286	0.356586
ENSXETG00000002699	Dual Specificity Phosphatase 10, Gene 1	ENSG00000143507	0.31982	0.512663	9.41108	3.00736e-08	0.836636	1	0.582299	1
ENSXETG00000002837	Ring Finger Protein 11	ENSG00000123091	1.32451	1	2.90416	0.037976	1.09011	1	0.950911	1
ENSXETG00000002899	Zinc Finger Protein 36, C3H Type, Homolog		0.592306	1	8.79646	2.99422e-05	0.635892	1	0.939905	1
ENSXETG00000003122	Sialidase 4	ENSG00000204099	15.7837	0.00794345	0.133516	0.57844	→ 0	0.000330964	0.627092	1
ENSXETG00000003124	Rho-Related Btb Domain Containing 1	ENSG00000072422	1.35394	1	9.68747	1.24443e-08	0.928458	1	1.83113	0.851046
ENSXETG00000003193	Eps8-Like 1		1.035	1	4.96366	0.0152531	0.851099	1	0.786104	1
ENSXETG00000003242	Myosin, Light Chain 4, Alkali; Atrial, Embryonic	ENSG00000198336	0.0154175	0.000431003	0.679719	1	0.176478	0.970698	→ 0	0.486175
ENSXETG00000003268	Solute Carrier Family 6 (Neurotransmitter Transporter, Glycine), Member 9	ENSG00000196517	0.935892	1	1.28973	1	0.85967	1	0.282185	0.00130024
ENSXETG00000003335	Solute Carrier Family 7 (Anionic Amino Acid Transporter Light Chain, Xc- System), Member 11	ENSG00000151012	0.573952	1	6.40877	0.0284685	0.168074	0.89495	0.48103	1
ENSXETG00000003432	Cytochrome P450, Family 51, Subfamily A, Polypeptide 1	ENSG00000001630	0.311437	0.0142563	31.8385	3.68866e-17	6.52176	2.87364e-06	0.329496	0.0112044
ENSXETG00000003453	Family With Sequence Similarity 43, Member A		0.864957	1	3.237	0.0184909	1.64132	1	1.29917	1
ENSXETG00000003519	Ornithine Decarboxylase 1	ENSG00000115758	0.836511	1	5.96896	2.30224e-05	0.660661	1	0.795689	1
ENSXETG00000003580	Short Chain Dehydrogenase/Reductase Family 42E, Member 1	ENSG00000184860	0.555031	1	5.53485	0.0305401	0.965349	1	0.665485	1
ENSXETG00000004234	Cysteine-Serine-Rich Nuclear Protein 1		0.587197	1	3.72193	0.00312009	1.62574	1	1.40281	1
ENSXETG00000004284	Brain-Derived Neurotrophic Factor	ENSG00000176697	1.85741	1	8.90917	4.42186e-08	1.30724	1	0.934388	1
ENSXETG00000004291	Acyl-Coa Synthetase Short-Chain Family Member 2, Gene 2	ENSG00000131069	0.26399	0.00201967	3.55153	0.00797729	0.783837	1	0.56018	0.968779
ENSXETG00000004486	Kinesin Family Member 5C	ENSG00000168280	12.4327	0.0162324	0.598152	1	1.8138	1	4.2702	0.301171
ENSXETG00000004488	Immunoresponsive Gene 1		0.323768	1	7.4769	0.00111582	2.35304	1	1.1646	1
ENSXETG00000004489	Putative Transmembrane Protein Ta-2		0.461369	1	57.4342	7.05796e-18	0.686303	1	1.0352	1
ENSXETG00000004496	Uncharacterized Protein		1.09272	1	69.0724	6.59905e-19	1.17652	1	6.98759	1
ENSXETG00000004531	Nebulin	ENSG00000183091	0.0117025	1.11157e-05	0.996921	1	0.216095	0.486649	→ 0	0.0122696
ENSXETG00000004542	Bmp And Activin Membrane-Bound Inhibitor	ENSG00000095739	0.735485	1	6.24678	0.000280941	0.885218	1	1.33827	1
ENSXETG00000004635	Putative Ortholog Of G-Protein Coupled Receptor Family C Group 5 Member C Precursor (Retinoic Acid Induced Gene 3 Protein) (Raig-3), 1 Of 1	ENSG00000170412	0.533265	1	4.35866	0.00107012	0.833368	1	0.866231	1
ENSXETG00000004642	Cdc42 Effector Protein (Rho Gtpase Binding) 4	ENSG00000179604	0.656529	1	3.35021	0.0373685	1.22894	1	0.782053	1
ENSXETG00000004761	Hypothetical Protein Mgc154328		52.4504	0.00346775	0.200274	0.0424598	0.58826	1	0.29115	1
ENSXETG00000004766	Jun B Proto-Oncogene	ENSG00000171223	1.4547	1	6.08061	1.11267e-05	0.439561	0.47739	0.692464	1
ENSXETG00000004773	Collagen, Type Ix, Alpha 2	ENSG00000049089	1.65611	1	1.56751	1	Inf	7.58327e-13	0.00995384	1.1849e-08
ENSXETG00000004865	Patatin-Like Phospholipase Domain Containing 3		1.46444	1	0.54699	1	1.06339	1	3.36459	0.00661607
ENSXETG00000004899	Lanosterol Synthase (2,3-Oxidosqualene-Lanosterol Cyclase)	ENSG00000160285	0.339545	0.03927	6.26945	4.61151e-06	2.09866	0.682245	0.434257	0.310103
ENSXETG00000004942	Uncharacterized Protein		28.1678	4.09975e-07	0.771925	1	0.941216	1	0.776399	1
ENSXETG00000005084	3-Hydroxy-3-Methylglutaryl-Coa Reductase	ENSG00000113161	0.384446	0.129404	7.80668	0.000101048	3.76267	0.0201033	0.914553	1
ENSXETG00000005274	Hypothetical Protein Loc100145027		0.153768	9.21636e-07	2.07032	0.654177	2.23193	0.543849	0.595737	1
ENSXETG00000005526	Solute Carrier Family 7 (Cationic Amino Acid Transporter, Y+ System), Member 3	ENSG00000165349	0.754205	1	4.14685	0.00424928	0.553314	1	0.833326	1
ENSXETG00000005657	Proenkephalin	ENSG00000181195	0.548998	1	6.86654	0.0271462	0.620941	1	0.515111	1
ENSXETG00000005674	Regulator Of G-Protein Signaling 1	ENSG00000090104	0.486839	0.55622	3.02449	0.0284685	0.498351	0.98483	0.893391	1
ENSXETG00000005675	Regulator Of G-Protein Signaling 2, 24Kda	ENSG00000116741	0.35215	0.0491053	4.91684	0.000466545	0.598955	1	0.710912	1
ENSXETG00000005738	Ras, Dexamethasone-Induced 1	ENSG00000108551	0.642866	1	3.29813	0.0230247	1.02441	1	1.03568	1
ENSXETG00000005788	Transient Receptor Potential Cation Channel, Subfamily V, Member 3	ENSG00000167723	2.15845	1	0.72827	1	1.96087	1	0.0665485	0.049398
ENSXETG00000006038	Ras Association (Ralgds/Af-6) Domain Family (N-Terminal) Member 7		0.71803	1	3.36223	0.0495683	1.09444	1	1.00341	1
ENSXETG00000006099	Uncharacterized Protein		0.0971304	3.64272e-08	1.31327	1	0.426524	0.493532	2.21894	0.345832
ENSXETG00000006109	Uncharacterized Protein		3.27006	0.0112166	1.08969	1	4.16929	0.00226844	1.95367	0.610012
ENSXETG00000006115	Chromosome 14 Open Reading Frame 1	ENSG00000133935	0.475978	0.48172	6.94284	3.86532e-06	4.63138	0.000802254	0.507573	0.655037
ENSXETG00000006335	Uncharacterized Protein	ENSG00000128310	0.0796151	0.015778	0.0854503	0.0916782	0.130724	0.935088	1.01902	1
ENSXETG00000006441	Jun D Proto-Oncogene	ENSG00000130522	0.453185	0.340995	17.697	2.41548e-09	0.791108	1	0.767045	1
ENSXETG00000006612	N-Acylsphingosine Amidohydrolase (Non-Lysosomal Ceramidase) 2	ENSG00000188611	1.88865	1	0.876414	1	18.5302	0.0011425	0.494955	1
ENSXETG00000006697	Early Growth Response 1	ENSG00000120738	0.80942	1	3.39665	0.0290626	0.296027	0.0674158	0.755968	1
ENSXETG00000006712	Gdnf Family Receptor Alpha 3		0.892014	1	4.13759	0.00107012	1.78964	1	1.19759	1
ENSXETG00000006824	Calcium Channel, Voltage-Dependent, T Type, Alpha 1G Subunit	ENSG00000006283	0.40471	1	1.8416	1	3.52956	0.947132	0.114551	0.0151697
ENSXETG00000006911	Chromobox Homolog 7	ENSG00000100307	1.57999	1	3.99037	0.00435164	0.737286	1	0.601928	1
ENSXETG00000007330	Hyaluronoglucosaminidase 2	ENSG00000068001	0.508468	0.725813	4.36206	0.00055383	0.722328	1	0.943727	1
ENSXETG00000007373	Arginine Decarboxylase	ENSG00000142920	0.15572	2.40068e-06	16.7706	3.06327e-11	0.267644	0.0674158	0.750202	1
ENSXETG00000007433	Uncharacterized Protein	ENSG00000004846	2.38411	0.94419	0.165175	0.00300485	1.86282	1	4.6584	1
ENSXETG00000007453	Cubilin (Intrinsic Factor-Cobalamin Receptor)	ENSG00000107611	0.341557	0.552407	9.51606	9.47203e-05	0.917852	1	0.721723	1
ENSXETG00000007561	Catalase, Gene 1	ENSG00000121691	0.604111	1	0.641079	1	1.0845	1	4.21474	7.80518e-05
ENSXETG00000007731	Solute Carrier Family 25 (Mitochondrial Carrier; Phosphate Carrier), Member 25	ENSG00000148339	1.8303	0.89329	3.77284	0.043432	1.52176	1	2.33351	0.345832
ENSXETG00000008055	Rab3B, Member Ras Oncogene Family	ENSG00000169213	0.410551	0.800288	1.34378	1	0.26703	0.0167291	0.14637	3.39934e-08
ENSXETG00000008492	Corepressor Interacting With Rbpj, 1	ENSG00000138433	3.29243	0.0142563	0.907216	1	1.68887	1	1.38027	1
ENSXETG00000008520	Hexokinase Domain Containing 1	ENSG00000159399	0.424945	1	3.90278	0.036422	0.606086	1	0.641718	1
ENSXETG00000008551	Mgc107884 Protein	ENSG00000241644	303.047	8.94736e-19	Inf	1	1.17652	1	Inf	1
ENSXETG00000008725	Adp-Ribosylation Factor-Like 14	ENSG00000179674	0.526123	1	10.3252	0.00137819	1.26367	1	0.285208	0.650513
ENSXETG00000008798	Hypothetical Loc548374	ENSG00000197838	0.232552	0.000635776	1.63877	1	0.735325	1	0.632133	1
ENSXETG00000008940	Laminin, Beta 3	ENSG00000196878	0.586194	1	2.6624	0.106537	0.727336	1	0.234946	0.000590272
ENSXETG00000008945	7-Dehydrocholesterol Reductase	ENSG00000172893	0.602395	1	1.79204	1	5.44372	9.69749e-05	0.818277	1
ENSXETG00000009054	Cytochrome B5 Reductase 2	ENSG00000166394	0.505238	0.658943	3.31214	0.0127367	2.43741	0.282803	0.946998	1
ENSXETG00000009077	Major histocompatibility complex class I-related gene protein-like		5.18029	0.0114077	NA	NA	0.194183	0.0743197	1.19446	1
ENSXETG00000009229	Meteorin, Glial Cell Differentiation Regulator-Like	ENSG00000176845	0.495301	0.882567	2.83747	0.0490325	0.843766	1	0.958475	1
ENSXETG00000009243	Poliovirus Receptor-Related 1 (Herpesvirus Entry Mediator C)	ENSG00000110400	0.529802	1	3.7607	0.0104953	1.05716	1	0.725488	1
ENSXETG00000009352	Low Density Lipoprotein Receptor	ENSG00000130164	0.397037	0.18694	4.65192	0.00868049	1.44321	1	0.640999	1
ENSXETG00000009441	Abhydrolase Domain Containing 15	ENSG00000168792	0.683423	1	4.14636	0.00156281	1.55512	1	1.16938	1
ENSXETG00000009505	Coenzyme Q10 Homolog A	ENSG00000135469	0.928609	1	7.51089	2.72598e-06	1.35893	1	0.879027	1
ENSXETG00000009648	Nadph Oxidase 1	ENSG00000007952	0.712289	1	4.90548	0.00300485	1.17652	1	1.06478	1
ENSXETG00000009695	Atpase, Ca++ Transporting, Cardiac Muscle, Fast Twitch 1	ENSG00000196296	→ 0	0.00346775	3.56043	1	0.0470608	0.294901	0.0685058	0.593334
ENSXETG00000009862	Hypothetical protein LOC100491753		NA	NA	→ 0	0.000128649	→ 0	1	Inf	1
ENSXETG00000010075	Hypoxia Up-Regulated 1	ENSG00000149428	0.561093	1	1.64284	1	1.18746	1	0.368927	0.0384057
ENSXETG00000010118	Adam Metallopeptidase Domain 23	ENSG00000114948	0.121413	0.0107193	1.45156	1	2.46	1	0.421238	1
ENSXETG00000010208	Fos-Like Antigen 2	ENSG00000075426	0.714378	1	4.19035	0.000763417	0.661792	1	0.853447	1
ENSXETG00000010327	Non-Metastatic Cells 4, Protein Expressed In	ENSG00000103202	0.204485	0.0201098	6.00629	8.67086e-06	0.518681	1	0.604913	1
ENSXETG00000010347	Ras-Related Protein Ras-Dva		1.0023	1	4.67942	0.00126321	0.852977	1	0.915042	1
ENSXETG00000010800	Putative Ortholog Of Zinc Finger Protein 133, 1 Of 2	ENSG00000128311	0.40471	1	2.95306	0.58696	5.57117	3.35205e-05	1.92941	0.983131
ENSXETG00000010820	Cd200 Receptor 1		0.370021	1	15.3099	0.00250681	0.58826	1	0.332743	1
ENSXETG00000010902	Melanoregulin	ENSG00000118242	0.236805	0.00488356	9.90447	5.61007e-05	1.00467	1	0.559007	1
ENSXETG00000011124	Jun Proto-Oncogene	ENSG00000177606	0.581963	1	10.303	4.45005e-09	0.628102	1	1.02657	1
ENSXETG00000011217	Thrombospondin 1	ENSG00000137801	0.907827	1	3.82604	0.0368972	0.987298	1	1.07782	1
ENSXETG00000011266	Phosphoenolpyruvate Carboxykinase 1 (Soluble)	ENSG00000124253	4.566	0.000176	3.03442	0.16524	12.1806	1.83333e-09	5.01324	0.000211437
ENSXETG00000011542	Uncharacterized Protein		1.06843	1	0.110116	0.000214077	0.0490216	0.339074	1.5528	1
ENSXETG00000011549	Kruppel-Like Factor 15	ENSG00000163884	2.54804	0.132055	5.07565	0.000223991	0.863207	1	1.35609	1
ENSXETG00000011551	Aldehyde Dehydrogenase 1 Family, Member L1	ENSG00000144908	1.56551	1	0.207986	0.000288218	0.330896	0.584566	1.66926	1
ENSXETG00000011569	Svop-Like	ENSG00000157703	3.11587	0.0383334	0.74135	1	1.40144	1	0.643302	1
ENSXETG00000011667	Palmdelphin	ENSG00000099260	1.05469	1	1.1182	1	1.18952	1	0.338393	0.0165882
ENSXETG00000011677	Ras-Like, Family 11, Member B	ENSG00000128045	0.777043	1	3.97834	0.00300485	1.17401	1	1.06027	1
ENSXETG00000011762	Uncharacterized Protein		0.849891	1	0.257142	0.0373685	5.17669	0.779667	1.2331	1
ENSXETG00000011838	Btg Family, Member 2	ENSG00000159388	0.552221	0.844758	16.7593	3.56984e-09	0.551408	1	0.845833	1
ENSXETG00000012042	Lipase, Hormone-Sensitive	ENSG00000079435	0.481264	0.488416	9.32219	9.96795e-07	1.11227	1	1.1646	1
ENSXETG00000012078	Hexose-6-Phosphate Dehydrogenase (Glucose 1-Dehydrogenase)	ENSG00000049239	0.945701	1	1.26233	1	0.581573	1	0.327291	0.0148801
ENSXETG00000012114	Tnfaip3 Interacting Protein 2		0.5194	0.774447	7.8098	0.000101048	0.684845	1	2.30658	0.377223
ENSXETG00000012138	Kinesin Family Member 1A	ENSG00000130294	0.488956	0.871103	9.05099	4.61151e-06	0.89802	1	0.702531	1
ENSXETG00000012403	Transient Receptor Potential Cation Channel, Subfamily C, Member 5	ENSG00000072315	7.28478	1	0.128175	0.0205404	0.705912	1	0.582299	1
ENSXETG00000012424	Uncharacterized Protein		0.466187	0.48172	3.58286	0.0259985	1.44355	1	1.18791	1
ENSXETG00000012512	Putative Ortholog Of Glutamine Synthetase (Ec 6.3.1.2) (Glutamate--Ammonia Ligase) (Gs), 1 Of 1	ENSG00000135821	1.00713	1	3.76443	0.0342197	1.77236	1	1.44946	1
ENSXETG00000012540	Torsin Family 3, Member A		0.375203	0.0857921	4.49548	0.00192578	0.642517	1	0.234254	0.000164068
ENSXETG00000012604	Fc receptor-like protein 5-like		0.037843	0.000315315	0.0131868	3.97643e-07	Inf	4.67361e-05	1.18198	1
ENSXETG00000012812	Klotho Beta	ENSG00000134962	0.962327	1	3.36524	0.0364844	1.00997	1	1.21767	1
ENSXETG00000013238	Fbj Murine Osteosarcoma Viral Oncogene Homolog	ENSG00000170345	1.02381	1	12.0485	4.04815e-09	0.58826	1	0.444665	1
ENSXETG00000013321	Pleckstrin Homology-Like Domain, Family A, Member 1	ENSG00000139289	0.0633459	0.0341912	9.1147	1.81637e-05	0.627477	1	0.101269	0.436705
ENSXETG00000013492	Insulin Induced Gene 1	ENSG00000186480	0.58814	0.997835	11.1914	5.46553e-09	0.947312	1	0.92496	1
ENSXETG00000013559			25.7396	0.00981788	0.720987	1	0.58826	1	Inf	1
ENSXETG00000013631	Adam Metallopeptidase With Thrombospondin Type 1 Motif, 1	ENSG00000154734	0.349801	0.0567126	19.0891	4.31927e-09	1.05174	1	2.43265	0.113372
ENSXETG00000013658	Dot1-Like, Histone H3 Methyltransferase	ENSG00000104885	0.837988	1	3.5241	0.00503114	1.04805	1	0.986844	1
ENSXETG00000013685	Salt-Inducible Kinase 1	ENSG00000142178	1.27396	1	3.27372	0.0420496	0.935743	1	1.10204	1
ENSXETG00000013748	Complement Factor Properdin		0.87645	1	1.13975	1	3.24739	0.0275146	1.70385	0.997688
ENSXETG00000013849	Kelch-Like 24	ENSG00000114796	3.26022	0.0153022	1.45045	1	1.0436	1	1.57117	1
ENSXETG00000014385	Sulfotransferase Family, Cytosolic, 2B, Member 1		0.283823	0.012928	0.777634	1	1.8138	1	1.57267	1
ENSXETG00000014662	Solute Carrier Family 38, Member 2	ENSG00000134294	0.790128	1	5.11461	0.00438561	0.34574	0.112901	0.699007	1
ENSXETG00000014770	Transmembrane 4 L Six Family Member 20		6.30836	2.20136e-06	1.03367	1	0.174652	4.67361e-05	0.280524	0.00873437
ENSXETG00000014837	Hydroxysteroid (17-Beta) Dehydrogenase 3	ENSG00000130948	1.2172	1	0.213626	0.00300485	1.68074	1	6.59939	0.00280068
ENSXETG00000015021	Uncharacterized Protein	ENSG00000155657	0.0617592	7.04231e-07	0.953687	1	0.151433	0.0249558	→ 0	3.54116e-06
ENSXETG00000015094	Guanylate Binding Protein 3	ENSG00000117226	0.883004	1	3.92743	0.00300485	0.937963	1	0.336359	0.0378288
ENSXETG00000015130	Calcium Channel, Voltage-Dependent, L Type, Alpha 1S Subunit	ENSG00000081248	0.877909	1	11.7494	0.0215695	0.977886	1	0.224501	0.0755664
ENSXETG00000015144	Titin-Cap (Telethonin)	ENSG00000173991	0.0173447	0.00148752	1.22072	1	0.320869	1	→ 0	0.00761545
ENSXETG00000015196	G Protein-Coupled Receptor 75	ENSG00000119737	0.324504	0.0275857	10.0081	1.12866e-08	1.22723	1	1.09609	1
ENSXETG00000015362	Solute Carrier Family 25 (Mitochondrial Carrier: Glutamate), Member 22	ENSG00000177542	0.627226	1	3.63164	0.00464027	0.991327	1	0.958664	1
ENSXETG00000015448	Serpin Peptidase Inhibitor, Clade E (Nexin, Plasminogen Activator Inhibitor Type 1), Member 1	ENSG00000106366	0.369011	0.182661	3.13965	0.037976	1.18931	1	0.723353	1
ENSXETG00000015656	Insulin-Like Growth Factor Binding Protein 1		14.2005	2.56619e-12	0.751646	1	0.709763	1	4.06089	0.0010693
ENSXETG00000015682	Emopamil Binding Protein-Like	ENSG00000123179	0.485652	0.512446	4.37801	0.000614124	2.41373	0.314902	0.779505	1
ENSXETG00000015845	Thiamin Pyrophosphokinase 1	ENSG00000196511	1.16074	1	0.894135	1	0.266641	0.0172906	0.450696	0.403129
ENSXETG00000015914	Ring1 And Yy1 Binding Protein	ENSG00000163602	3.51637	0.0178405	2.0836	0.502682	1.78336	1	1.04576	1
ENSXETG00000015994	Elovl Fatty Acid Elongase 5	ENSG00000012660	0.55211	0.909646	3.49817	0.0280452	0.899578	1	0.352057	0.0704783
ENSXETG00000016211	Dehydrogenase/Reductase (Sdr Family) Member 9	ENSG00000073737	0.362728	0.144455	3.17266	0.019842	0.396237	0.579296	0.692698	1
ENSXETG00000016239	Cold Shock Domain Protein A	ENSG00000060138	0.106737	0.00503921	1.55364	1	0.0980433	0.227304	0.205517	1
ENSXETG00000016248	Myosin, Heavy Chain 4, Skeletal Muscle	ENSG00000125414	0.0285678	0.00047135	2.89921	1	0.255765	0.689261	0.436725	1
ENSXETG00000016592	Proteasome (Prosome, Macropain) Subunit, Beta Type, 8 (Large Multifunctional Peptidase 7)	ENSG00000204264	3.06825	0.0275857	0.870327	1	1.24948	1	0.734756	1
ENSXETG00000016743	Uromodulin (Uromucoid, Tamm-Horsfall Glycoprotein), Gene 3	ENSG00000169344	Inf	1	Inf	0.0346825	0.504223	1	2.9115	1
ENSXETG00000016838	Heat Shock 70Kda Protein 5 (Glucose-Regulated Protein, 78Kda)	ENSG00000044574	0.19961	7.80986e-05	2.11523	0.818643	0.789008	1	0.327543	0.0420849
ENSXETG00000016903	Kh And Nyn Domain Containing		1.62549	1	6.13934	7.37953e-05	0.484081	0.710449	1.73826	0.884499
ENSXETG00000017149	Inhibin, Beta C, Gene 1		1.13007	1	2.5958	0.142695	0.877721	1	0.299798	0.0371942
ENSXETG00000017320	V-Set And Transmembrane Domain Containing 2 Like	ENSG00000132821	0.500829	1	2.13626	1	9.01998	0.00203513	0.960794	1
ENSXETG00000017379	Cyclin L2	ENSG00000221978	0.624922	1	4.27605	0.0100232	0.50039	0.845826	0.769911	1
ENSXETG00000017404	Proteoglycan 4		0.874173	1	Inf	0.0346825	0.482675	1	1.04201	1
ENSXETG00000017408	Ras-Related Associated With Diabetes	ENSG00000166592	→ 0	1	NA	NA	0.029413	0.000169808	1.1646	1
ENSXETG00000017419	Pyruvate Dehyrogenase Phosphatase Catalytic Subunit 2	ENSG00000172840	0.313324	0.410826	6.43251	9.76218e-06	0.499554	0.980229	0.377459	0.150107
ENSXETG00000017449	Sterol Regulatory Element Binding Transcription Factor 2	ENSG00000198911	0.630851	1	4.17999	0.00805853	1.43149	1	0.798833	1
ENSXETG00000017639	Solute Carrier Family 2 (Facilitated Glucose Transporter), Member 1	ENSG00000117394	0.944135	1	5.10492	8.00418e-05	1.7392	1	0.913989	1
ENSXETG00000017935	Udp Glucuronosyltransferase 2 Family, Polypeptide A1, Complex Locus	ENSG00000135220	0.601283	1	3.40696	0.0205404	0.940251	1	0.864886	1
ENSXETG00000018016	Syntabulin (Syntaxin-Interacting)	ENSG00000147642	1.56903	1	3.4642	0.043811	0.557757	1	0.254094	0.0687075
ENSXETG00000018041	Potassium Large Conductance Calcium-Activated Channel, Subfamily M, Alpha Member 1	ENSG00000156113	24.2826	3.27954e-06	17.4105	1.12866e-08	1.41182	1	1.3587	1
ENSXETG00000018121	6-Phosphofructo-2-Kinase/Fructose-2,6-Biphosphatase 3	ENSG00000170525	1.23155	1	12.5987	4.44643e-07	0.303328	0.0354514	0.680823	1
ENSXETG00000018160	Neuroepithelial Cell Transforming 1	ENSG00000173848	0.5764	0.97444	6.46779	6.95586e-06	0.604784	1	0.827987	1
ENSXETG00000018715	Olfactomedin 4	ENSG00000102837	0.551028	1	1.8076	1	0.429475	0.403287	0.22604	0.00149319
ENSXETG00000019317	Apolipoprotein E		3.33104	0.010967	0.763662	1	1.60049	1	1.19153	1
ENSXETG00000019402	Uncharacterized Protein	ENSG00000187527	3.37845	0.0194936	0.804097	1	0.219789	0.00808141	0.278848	0.0525616
ENSXETG00000019471	Tumor Protein P53 Inducible Nuclear Protein 2	ENSG00000078804	0.485652	0.934628	3.08756	0.0230247	1.22623	1	1.00396	1
ENSXETG00000019540	Sphingosine Kinase 1		1.30782	1	1.21585	1	4.02631	0.0459599	1.05626	1
ENSXETG00000019559	Hypothetical Protein Loc100145541	ENSG00000138109	0.711228	1	3.81475	0.0799963	13.2779	2.93808e-06	0.959081	1
ENSXETG00000019603	Transmembrane Protein 52		0.933214	1	3.77115	0.00997101	1.21013	1	0.908955	1
ENSXETG00000019618	Neuronal Pentraxin 1	ENSG00000171246	1.41046	1	0.193196	6.48077e-05	7.78744	0.000614079	8.35376	1.1849e-08
ENSXETG00000019666	Fatty Acid Synthase	ENSG00000169710	0.134163	4.10766e-07	4.52588	0.00805853	0.576774	1	0.375196	0.162815
ENSXETG00000019779	B-Cell Cll/Lymphoma 6	ENSG00000113916	0.337093	0.02972	1.67201	1	0.913005	1	0.723325	1
ENSXETG00000020010	24-Dehydrocholesterol Reductase	ENSG00000116133	0.434531	0.267139	7.02717	1.08127e-06	2.63607	0.194575	0.479735	0.540504
ENSXETG00000020096	Seven In Absentia Homolog 2	ENSG00000181788	0.556292	1	3.26722	0.0399481	1.19264	1	1.01671	1
ENSXETG00000020339	Lim Domain Binding 2	ENSG00000169744	0.766819	1	0.753486	1	4.00017	0.731797	0.147625	0.0216007
ENSXETG00000020468	Peroxisome Proliferator-Activated Receptor Gamma, Coactivator 1 Alpha	ENSG00000109819	2.33113	0.479016	4.39079	0.00113398	0.917944	1	1.06835	1
ENSXETG00000020565	Ras And Rab Interactor 1		0.148552	0.02972	2.56351	1	0.705912	1	0.482882	1
ENSXETG00000020657	Sestrin 2	ENSG00000130766	0.860131	1	2.94036	0.0347753	0.841435	1	0.68336	1
ENSXETG00000020683	Family With Sequence Similarity 46, Member B	ENSG00000158246	0.857033	1	3.20439	0.0420496	1.20155	1	0.551652	1
ENSXETG00000020984	Protein Phosphatase 1, Regulatory (Inhibitor) Subunit 3C, Gene 1	ENSG00000119938	0.80749	1	1.14059	1	0.581266	1	0.267141	0.00561123
ENSXETG00000021242	Chromosome 1 Open Reading Frame 93	ENSG00000157870	0.380075	1	1.8989	1	0.29413	0.567713	0.130931	5.93085e-05
ENSXETG00000021417	Actin, Alpha 1, Skeletal Muscle	ENSG00000159251	0.0467767	2.39709e-12	0.930647	1	0.129763	0.00281565	0.0126587	4.64414e-07
ENSXETG00000021466			0.194261	0.000361262	2.28131	0.390444	1.45832	1	0.969596	1
ENSXETG00000021546	Cytochrome P450, Family 26, Subfamily B, Polypeptide 1	ENSG00000003137	0.292969	0.0102998	1.71304	1	0.536354	1	1.09609	1
ENSXETG00000021547	Ubiquitin Specific Peptidase 2	ENSG00000036672	0.765836	1	5.48306	2.55235e-05	0.491999	1	0.591951	1
ENSXETG00000021603	Thy-1 cell surface antigen		0.728478	1	Inf	8.87573e-19	1.17652	1	1.1646	1
ENSXETG00000021881	Calcyphosine	ENSG00000152611	0.388522	0.33941	1.46232	1	1.11063	1	0.261895	0.0107118
ENSXETG00000022049	Integrin Beta 1 Binding Protein 3	ENSG00000077009	5.89889	3.80623e-06	1.29499	1	0.924703	1	0.498171	0.540079
ENSXETG00000022063	Udp-N-Acetyl-Alpha-D-Galactosamine:Polypeptide N-Acetylgalactosaminyltransferase 14 (Galnac-T14)	ENSG00000158089	1.0139	1	1.20507	1	0.573176	1	0.264889	0.0065929
ENSXETG00000022348	Sry (Sex Determining Region Y)-Box 9	ENSG00000125398	0.619667	1	5.34065	4.82636e-05	1.32671	1	2.80454	0.266122
ENSXETG00000022556	Btb (Poz) Domain Containing 6	ENSG00000184887	1.33554	1	4.45054	0.000360777	1.3001	1	1.85124	0.796856
ENSXETG00000022603	Inositol-Trisphosphate 3-Kinase B	ENSG00000143772	0.650351	1	3.96974	0.00138225	1.00179	1	0.768635	1
ENSXETG00000023050	Squalene Epoxidase	ENSG00000104549	0.168491	6.42046e-05	375.981	8.94417e-22	13.0176	7.531e-09	0.110509	6.5975e-05
ENSXETG00000023069	Tudor Domain Containing 9	ENSG00000156414	0.0890362	4.09975e-07	2.1149	0.809157	0.918938	1	1.25	1
ENSXETG00000023227	Wingless-Type Mmtv Integration Site Family, Member 11B	ENSG00000085741	1.67771	1	5.07361	0.0449337	1.53853	1	0.621119	1
ENSXETG00000023228	F-Box Protein 32	ENSG00000156804	1.92945	0.698894	4.03845	0.00300485	1.32512	1	1.26391	1
ENSXETG00000023757	Stearoyl-Coa Desaturase (Delta-9-Desaturase)	ENSG00000099194	0.352458	0.0637881	2.89686	0.0860366	0.279512	0.0141624	0.242754	0.00109847
ENSXETG00000024078	Heat Shock 70Kda Protein	ENSG00000204389	0.164072	0.00307821	4.46325	0.00797729	1.62637	1	2.43047	0.969594
ENSXETG00000024347	Zinc Finger Protein 703	ENSG00000183779	0.495153	0.574582	6.27638	0.000154079	1.09898	1	0.842308	1
ENSXETG00000024469	Uncharacterized Protein	ENSG00000166482	2.05385	0.613464	5.5349	0.00209263	0.981016	1	0.411406	0.356586
ENSXETG00000024588	Glucose-6-Phosphatase, Catalytic (Glycogen Storage Disease Type I, Von Gierke Disease)	ENSG00000131482	0.661083	1	5.55712	0.00223872	0.358785	0.211962	1.68378	1
ENSXETG00000024618	Rna Binding Motif Protein 24	ENSG00000112183	0.607065	1	6.32332	0.000177025	0.716142	1	0.423491	1
ENSXETG00000024696	Angiotensin 2 Receptor, Type 2	ENSG00000180772	0.526123	1	3.09261	0.0305401	0.437466	0.579296	0.516129	0.724201
ENSXETG00000024793	Purinergic Receptor P2Y, G-Protein Coupled, 10	ENSG00000078589	1.46775	1	1.51875	1	0.275581	0.282803	0.276219	0.0383111
ENSXETG00000024859	Syntaxin Binding Protein 6 (Amisyn)	ENSG00000168952	0.813082	1	4.85357	0.00250681	1.16718	1	1.12119	1
ENSXETG00000024910	Ficolin (Collagen/Fibrinogen Domain Containing) 3 (Hakata Antigen)	ENSG00000085265	1.22714	1	3.59158	0.00623791	0.720924	1	3.72165	0.000671602
ENSXETG00000024931	immunoglobulin lambda locus		0.803597	1	1.08055	1	0.25939	0.0354514	0.435873	0.572618
ENSXETG00000024940	Yippee-Like 1	ENSG00000175155	0.987492	1	3.01365	0.0389075	0.768339	1	1.11166	1
ENSXETG00000025010	Tgfb-Induced Factor Homeobox 1	ENSG00000177426	1.26604	1	4.78478	0.000155597	0.93068	1	1.58554	1
ENSXETG00000025251	dynein, axonemal, heavy chain 17	ENSG00000007174	0.154995	0.0233548	1.43226	1	1.15473	1	1.81791	1
ENSXETG00000025296	Actinin, Alpha 2	ENSG00000077522	0.0255606	0.0275857	1.06813	1	→ 0	0.151804	→ 0	1
ENSXETG00000025590	Major Histocompatibility Complex, Class Ii, Dq Alpha 2		1.41163	1	4.14536	0.0051791	0.536904	1	0.554415	0.862931
ENSXETG00000025608	Shisa		0.0380903	0.00794345	NA	NA	0.571452	1	Inf	0.00491156
ENSXETG00000025659	Dnaj (Hsp40) Homolog, Subfamily C, Member 12	ENSG00000108176	4.36059	0.000790202	0.391029	0.383871	0.61345	1	2.00901	0.593334
ENSXETG00000025707	Asparagine Synthetase (Glutamine-Hydrolyzing)	ENSG00000070669	0.265693	0.00241318	2.3427	0.250288	0.498339	0.779667	0.440051	0.266122
ENSXETG00000025739	Large Neutral Amino Acids Transporter Small Subunit 3	ENSG00000149150	2.34732	1	6.27526	0.0334077	1.35752	1	0.415928	1
ENSXETG00000025742	Gastric Intrinsic Factor (Vitamin B Synthesis)		0.0823139	0.0205723	9.0791	0.332177	0.840371	1	0.31056	0.610012
ENSXETG00000025992	Cadherin 3, Type 1, P-Cadherin (Placental)	ENSG00000062038	0.145696	0.800113	0.971026	1	0.130724	0.0204811	0.616552	1
ENSXETG00000026030	Indolethylamine N-methyltransferase		0.080942	0.984954	0.325083	1	0.0210093	0.00215715	0.300542	0.914151
ENSXETG00000026112	Gap Junction Protein, Beta 2, 26Kda	ENSG00000121742	0.469022	0.4916	4.06147	0.0152531	0.9416	1	0.418221	0.328841
ENSXETG00000026169	Hypothetical Protein Loc100124841		0.319262	0.0293468	1.59963	1	0.572264	1	0.562056	1
ENSXETG00000026658	Tumor Necrosis Factor (Ligand) Superfamily, Member 15	ENSG00000181634	0.832546	1	15.8439	6.9879e-06	1.29417	1	0.931679	1
ENSXETG00000026772	Ras Homolog Gene Family, Member B	ENSG00000143878	0.459046	0.448938	3.96825	0.0284509	1.19645	1	0.951808	1
ENSXETG00000026976	Dna-Damage-Inducible Transcript 4	ENSG00000168209	0.431883	0.255249	4.07934	0.00214899	0.741207	1	1.57885	1
ENSXETG00000027011	Sphingosine-1-Phosphate Receptor 2	ENSG00000175898	0.39344	0.434255	4.89829	0.000106084	0.481303	1	0.412698	0.369612
ENSXETG00000027273	Mgc107876 Protein		0.82613	1	1.88234	1	1.08182	1	0.31299	0.0371942
ENSXETG00000027309	Apolipoprotein L Domain Containing 1		0.0525029	0.00125197	4.139	0.376648	0.392173	1	0.274023	0.778503
ENSXETG00000027411	Src-Like-Adaptor 2		1.01756	1	6.02425	0.000347084	0.608545	1	0.939852	1
ENSXETG00000027434			→ 0	0.0205723	1.60219	1	5.17669	0.779667	9.31679	0.660243
ENSXETG00000027519			0.553947	1	3.73845	0.0581688	0.0560247	0.040928	2.34928	0.593334
ENSXETG00000027551	Uncharacterized Protein	ENSG00000172831	0.288381	0.00660217	1.40226	1	0.590441	1	0.97474	1
ENSXETG00000027880	Dual Specificity Phosphatase 1	ENSG00000120129	0.371973	0.116235	6.05528	0.000727569	0.594835	1	1.50911	1
ENSXETG00000027953	Uncharacterized Protein		8.88049	0.045206	0.439818	1	2.79003	0.648345	0.751354	1
ENSXETG00000027956	Rna Binding Motif Protein 8A	ENSG00000131795	1.56091	1	0.900878	1	2.85306	0.093729	2.62629	0.046213
ENSXETG00000028021	Solute Carrier Family 6 (Neurotransmitter Transporter, Betaine/Gaba), Member 12	ENSG00000111181	0.288835	0.0107193	2.31174	0.266652	0.581138	1	0.671379	1
ENSXETG00000028047	Hypothetical Loc548368		0.564255	0.94419	1.67502	1	0.240275	0.00336399	0.333743	0.0151697
ENSXETG00000028052	Hypothetical protein LOC594886		1.11006	1	22.9648	0.000994133	→ 0	0.755112	→ 0	1
ENSXETG00000028081	Serpin Peptidase Inhibitor, Clade E (Nexin, Plasminogen Activator Inhibitor Type 1), Member 2	ENSG00000135919	0.745161	1	1.10594	1	3.33586	0.0274412	0.808089	1
ENSXETG00000028096	Novel Protein Similar To Pqlc2		2.38273	0.568116	0.297718	0.0100355	1.14472	1	4.14292	0.00174825
ENSXETG00000029221			Inf	1.975e-35	→ 0	1.04237e-27	0.427825	1	→ 0	0.675936
ENSXETG00000029928	Growth Arrest-Specific 1	ENSG00000180447	2.10012	0.512446	3.20049	0.0208887	2.47069	0.52053	3.90483	0.00302921
ENSXETG00000030073	Uncharacterized Protein		3.80427	0.0303477	1.33078	1	0.763486	1	1.24778	1
ENSXETG00000030092	Uncharacterized Protein	ENSG00000168792	0.59438	1	7.96242	3.42788e-07	1.64713	1	0.44274	0.769256
ENSXETG00000030115	Sp8 Transcription Factor	ENSG00000164651	26.7109	0.00743492	0.110974	0.00104284	0.29413	1	2.3292	1
ENSXETG00000030204	Sparc/Osteonectin, Cwcv And Kazal-Like Domains Proteoglycan (Testican) 3	ENSG00000196104	0.174254	7.34534e-06	2.34988	0.375465	0.873416	1	0.408701	0.118284
ENSXETG00000030354	Tensin 4	ENSG00000131746	0.936614	1	4.51901	0.00035676	0.569552	1	0.739324	1
ENSXETG00000030367	NLR family, apoptosis inhibitory protein		0.411678	0.546779	2.16437	0.867662	0.224846	0.0172906	1.05309	1
ENSXETG00000030371	Uncharacterized Protein	ENSG00000171865	3.25387	0.205883	0.331354	0.0375666	0.985335	1	0.518544	0.988132
ENSXETG00000030389	Uncharacterized Protein	ENSG00000092054	→ 0	9.8441e-07	1.04208	1	0.257364	0.946463	→ 0	0.00761545
ENSXETG00000030445	Uncharacterized Protein		1.43307	1	0.660298	1	10.5887	0.00389116	2.9115	0.572618
ENSXETG00000030447	Uncharacterized Protein Loc100036671		0.587131	1	4.06295	0.001144	0.494885	1	0.9997	1
ENSXETG00000030541	Uncharacterized Protein		1.04757	1	0.750379	1	468.255	4.62195e-22	0.971003	1
ENSXETG00000030556			0.464537	1	14.2417	0.00458532	0.29413	1	0.431333	1
ENSXETG00000030591	Ectonucleoside Triphosphate Diphosphohydrolase 5	ENSG00000187097	1.50365	1	1.0978	1	0.178579	0.00284477	0.201356	0.000819002
ENSXETG00000030596	Uncharacterized Protein Loc100145348		0.18501	0.0293468	1.70901	1	1.19716	1	4.32029	0.0139009
ENSXETG00000030682	Uncharacterized Protein	ENSG00000149485	0.808969	1	3.80872	0.00322348	2.71463	0.151804	1.75703	0.884499
ENSXETG00000030962	Lon Peptidase N-Terminal Domain And Ring Finger 3	ENSG00000175556	1.09362	1	2.84187	0.0449337	1.20326	1	0.657714	1
ENSXETG00000031006	Uncharacterized Protein		1.17089	1	1.37562	1	5.00021	0.0249558	1.25305	1
ENSXETG00000031046	Uncharacterized Protein		0.539613	1	32.8254	9.61881e-17	1.30724	1	1.1646	1
ENSXETG00000031140	Uncharacterized Protein		0.698657	1	9.76947	1.12866e-08	3.33347	0.294901	0.65409	1
ENSXETG00000031184	Xylulokinase Homolog (H. Influenzae)	ENSG00000093217	1.02086	1	0.767008	1	0.496542	0.878042	0.315289	0.00695165
ENSXETG00000031224	Cadherin-Related Family Member 4		0.160476	0.00956097	1.32245	1	0.324143	0.548146	1.1646	1
ENSXETG00000031264	Cytochrome P450 2K1-like		0.553039	0.871103	2.17402	0.381586	0.317288	0.0434422	0.369891	0.0525616
ENSXETG00000031422	Uncharacterized Protein		1.00964	1	3.9042	0.00171502	0.0375485	4.64898e-08	1.28909	1
ENSXETG00000031501	Uncharacterized Protein		0.342008	0.716546	1.85517	1	2.34025	0.644095	0.0790777	8.9243e-07
ENSXETG00000031666			Inf	0.442531	NA	NA	→ 0	1	Inf	0.0371942
ENSXETG00000031753	Nuclear Receptor Subfamily 4 Group A Member 2	ENSG00000153234	0.296129	0.417904	28.1783	4.51233e-16	0.735325	1	4.6584	1
ENSXETG00000031904	Epithelial Mitogen Homolog		0.311952	0.183958	0.631167	1	0.287182	0.26086	0.150348	2.43741e-07
ENSXETG00000032030	Uncharacterized Protein		1.0416	1	4.2163	0.00181243	1.57252	1	0.664792	1
ENSXETG00000032120	Uncharacterized Protein	ENSG00000243989	0.649435	1	0.524174	0.787633	1.15404	1	3.08754	0.0139009
ENSXETG00000032142	Probable alpha-ketoglutarate-dependent hypophosphite dioxygenase-like		NA	NA	13.8857	0.0431862	NA	NA	NA	NA
ENSXETG00000032181	Uncharacterized Protein Loc100170615		1.24111	1	0.243237	0.00375773	0.329425	1	1.294	1
ENSXETG00000032192	Hepcidin antimicrobial peptide 2		1.54374	1	0.954206	1	0.0834568	1.34092e-09	0.427003	0.319374
ENSXETG00000032275	myosin, heavy chain 3, skeletal muscle, embryonic	ENSG00000197616	→ 0	7.82129e-07	2.99076	1	0.0713042	0.162872	0.29115	1
ENSXETG00000032285	Uncharacterized Protein	ENSG00000179344	2.56819	0.135692	3.78175	0.0201352	1.49026	1	0.494482	0.576976
ENSXETG00000032400			1.20576	1	4.7732	0.00250681	1.73677	1	1.27047	1
ENSXETG00000032447	Thyroid Hormone Responsive		0.714962	1	0.930678	1	3.46853	0.0240996	0.888438	1
ENSXETG00000032568	Tumor Necrosis Factor Receptor Superfamily, Member 9		1.27017	1	0.821638	1	10.3534	0.0354514	0.551652	1
ENSXETG00000032865	Hypothetical protein LOC100145035		0.77093	1	1.60219	1	0.275642	0.0172906	0.40553	0.139137
ENSXETG00000032875	Uncharacterized Protein		7.2154	0.000790202	1.06813	1	0.551494	1	3.4938	0.409284
ENSXETG00000032879	Uncharacterized Protein		1.08541	1	4.03181	0.00203724	1.39919	1	0.91972	1
ENSXETG00000032918	Hepcidin 1		0.796227	1	0.81521	1	0.236584	0.00365603	0.760752	1
ENSXETG00000032967	Tdrd9 Antisense Rna 1 (Non-Protein Coding)	ENSG00000227729	→ 0	7.85067e-05	1.6467	1	1.35556	1	1.31841	1
ENSXETG00000032982	Myosin Binding Protein C, Slow Type	ENSG00000196091	0.0991126	0.0743573	1.40543	1	→ 0	0.0674158	→ 0	0.0342748
ENSXETG00000032995			1.29507	1	0.514284	1	Inf	0.00281565	0.98543	1
ENSXETG00000033201	Uncharacterized Protein	ENSG00000004846	0.990147	1	0.34808	0.0472702	1.15649	1	1.90994	0.73672
ENSXETG00000033307	Uncharacterized Protein Loc779991		0.265831	0.209078	6.0273	0.00537809	1.41182	1	1.32341	1
ENSXETG00000033425			3.43312	0.0069314	1.2777	1	5.32425	0.000118578	1.13184	1
ENSXETG00000033446			0.226638	0.840605	0.890108	1	0.0534782	0.0296064	0.454478	1
ENSXETG00000033515	Uncharacterized Protein Loc100135143	ENSG00000173436	0.279695	0.0418025	1.10561	1	10.2945	5.73063e-07	6.06675	2.06469e-05
ENSXETG00000033587	Farnesyl-Diphosphate Farnesyltransferase 1	ENSG00000079459	1.01306	1	3.37613	0.0115384	2.43039	0.294901	1.06031	1
ENSXETG00000033941	Uncharacterized Protein		4.41848	0.00459241	0.94164	1	0.754179	1	0.788531	1
ENSXETG00000034075	Uncharacterized Protein		1.03397	1	2.18204	0.556276	21.4373	4.76741e-14	2.61412	0.0575929
ENSXETG00000034352	Hypothetical protein LOC100170421		2.13005	0.4916	2.13626	1	0.269253	0.0201471	1.86949	0.867685
